# Supplementary material for: 2-Cyano-3-(2,3,6,7-tetra­hydro-1H,5H-benzo[ij]quinolizin-9-yl)prop-2-enoic acid dimethyl sulfoxide monosolvate
Source: Acta Crystallogr Sect E Struct Rep Online. 2012 Oct 24;68(Pt 11):o3204–5. doi: 10.1107/S1600536812043383 (PMC3515293; doi:10.1107/S1600536812043383)
Supplement: Supplementary file 1 [file e-68-o3204-sup1.cif]

##############################################################################
#                                                                            #
# This CIF contains the data in a paper accepted for publication in          #
# Acta Crystallographica Section E. It conforms to the requirements of       #
# Notes for Authors for Acta Crystallographica Section E, and has been       #
# peer reviewed under the auspices of the IUCr Commission on Journals.       #
#                                                                            #
# Full details of the Crystallographic Information File format               #
# are given in the paper "The Crystallographic Information File (CIF):       #
# a New Standard Archive File for Crystallography" by S. R. Hall, F. H.      #
# Allen and I. D. Brown [Acta Cryst. (1991), A47, 655-685].                  #
#                                                                            #
# The current version of the core CIF dictionary is obtainable from          #
# ftp://ftp.iucr.org/pub/cif_core.dic.                                       #
#                                                                            #
# Software is freely available for graphical display of the structure(s)     #
# in this CIF. For information consult the CIF software page                 #
# http://www.iucr.org/resources/cif/software.                                #
#                                                                            #
# This file may be used for bona fide research purposes within the           #
# scientific community so long as proper attribution is given to the journal # 
# article from which it was obtained.                                        #
#                                                                            #
##############################################################################
data_I
_audit_creation_method     SHELXL-97
_chemical_name_systematic
;
2-Cyano-3-(2,3,6,7-tetrahydro-1<i>H</i>,5<i>H</i>-benzo[<i>ij</i>]quinolizin-
9-yl)prop-2-enoic acid dimethyl sulfoxide monosolvate
;
_chemical_name_common
;
9-(2-carboxy-2-cyanovinyl) julolidine or CCVJ
;
_chemical_formula_moiety     'C16 H16 N2 O2, C2 H6 O S'
_chemical_formula_sum     'C18 H22 N2 O3 S'
_chemical_formula_iupac     'C16 H16 N2 O2, C2 H6 O S'
_chemical_formula_weight     346.44
_symmetry_cell_setting     monoclinic
_symmetry_space_group_name_H-M     'P 21'
_symmetry_space_group_name_Hall     'P 2yb'
loop_
    _symmetry_equiv_pos_as_xyz
    'x, y, z'
    '-x, y+1/2, -z'
_cell_length_a     10.215(3)
_cell_length_b     7.4588(19)
_cell_length_c     11.819(3)
_cell_angle_alpha     90.00
_cell_angle_beta     100.170(5)
_cell_angle_gamma     90.00
_cell_volume     886.4(4)
_cell_formula_units_Z     2
_cell_measurement_reflns_used     1427
_cell_measurement_theta_min     2.432
_cell_measurement_theta_max     26.323
_cell_measurement_temperature     298(2)
_exptl_crystal_description     pyramid
_exptl_crystal_colour     orange
_exptl_crystal_size_max     0.20
_exptl_crystal_size_mid     0.16
_exptl_crystal_size_min     0.15
_exptl_crystal_density_diffrn     1.298
_exptl_crystal_density_meas     ?
_exptl_crystal_density_method     'not measured'
_exptl_crystal_F_000     368
_exptl_absorpt_coefficient_mu     0.201
_exptl_absorpt_correction_type     multi-scan
_exptl_absorpt_process_details     '(SADABS; Bruker, 2001)'
_exptl_absorpt_correction_T_min     0.9610
_exptl_absorpt_correction_T_max     0.9705
_diffrn_ambient_temperature     298(2)
_diffrn_radiation_type     MoK\a
_diffrn_radiation_wavelength     0.71073
_diffrn_radiation_source     'fine-focus sealed tube'
_diffrn_radiation_monochromator     graphite
_diffrn_measurement_device_type     'Bruker SMART APEX CCD area-detector'
_diffrn_measurement_method     '\f and \w scans'
_diffrn_reflns_number     5962
_diffrn_reflns_av_R_equivalents     0.0166
_diffrn_reflns_av_sigmaI/netI     0.0301
_diffrn_reflns_theta_min     1.75
_diffrn_reflns_theta_max     28.30
_diffrn_reflns_theta_full     28.30
_diffrn_measured_fraction_theta_max     0.991
_diffrn_measured_fraction_theta_full     0.991
_diffrn_reflns_limit_h_min     -10
_diffrn_reflns_limit_h_max     13
_diffrn_reflns_limit_k_min     -9
_diffrn_reflns_limit_k_max     8
_diffrn_reflns_limit_l_min     -15
_diffrn_reflns_limit_l_max     15
_reflns_number_total     3443
_reflns_number_gt     2520
_reflns_threshold_expression     I>2\s(I)
_refine_ls_structure_factor_coef     Fsqd
_refine_ls_matrix_type     full
_refine_ls_R_factor_all     0.0708
_refine_ls_R_factor_gt     0.0512
_refine_ls_wR_factor_gt     0.1314
_refine_ls_wR_factor_ref     0.1455
_refine_ls_goodness_of_fit_ref     1.023
_refine_ls_restrained_S_all     1.025
_refine_ls_number_reflns     3443
_refine_ls_number_parameters     239
_refine_ls_number_restraints     45
_refine_ls_hydrogen_treatment     mixed
_refine_ls_weighting_scheme     calc
_refine_ls_weighting_details
                 'calc w=1/[\s^2^(Fo^2^)+(0.0864P)^2^] where P=(Fo^2^+2Fc^2^)/3'
_atom_sites_solution_hydrogens     geom
_atom_sites_solution_primary     direct
_atom_sites_solution_secondary     difmap
_refine_ls_shift/su_max     0.001
_refine_ls_shift/su_mean     0.001
_refine_diff_density_max     0.254
_refine_diff_density_min     -0.231
_refine_ls_extinction_method     none
_refine_ls_extinction_coef     ?
_refine_ls_abs_structure_details     'Flack (1983), 1096 Friedel pairs'
_refine_ls_abs_structure_Flack     0.51(15)
loop_
    _atom_type_symbol
    _atom_type_description
    _atom_type_scat_dispersion_real
    _atom_type_scat_dispersion_imag
    _atom_type_scat_source
    'C' 'C' 0.0033 0.0016
                         'International Tables Vol C Tables 4.2.6.8 and 6.1.1.4'
    'H' 'H' 0.0000 0.0000
                         'International Tables Vol C Tables 4.2.6.8 and 6.1.1.4'
    'N' 'N' 0.0061 0.0033
                         'International Tables Vol C Tables 4.2.6.8 and 6.1.1.4'
    'O' 'O' 0.0106 0.0060
                         'International Tables Vol C Tables 4.2.6.8 and 6.1.1.4'
    'S' 'S' 0.1246 0.1234
                         'International Tables Vol C Tables 4.2.6.8 and 6.1.1.4'
_computing_data_collection     'SMART (Bruker, 2001)'
_computing_cell_refinement     'SAINT (Bruker, 2001)'
_computing_data_reduction     'SAINT (Bruker, 2001)'
_computing_structure_solution     'SHELXS97 (Sheldrick, 2008)'
_computing_structure_refinement     'SHELXL97 (Sheldrick, 2008)'
_computing_molecular_graphics     'X-SEED (Barbour, 2001)'
_computing_publication_material     'SHELXTL (Sheldrick, 2008)'
loop_
    _atom_site_type_symbol
    _atom_site_label
    _atom_site_fract_x
    _atom_site_fract_y
    _atom_site_fract_z
    _atom_site_U_iso_or_equiv
    _atom_site_adp_type
    _atom_site_calc_flag
    _atom_site_refinement_flags
    _atom_site_occupancy
    _atom_site_symmetry_multiplicity
    _atom_site_disorder_assembly
    _atom_site_disorder_group
    S S1 1.57938(6) 0.5022(3) 0.08482(5) 0.0703(3) Uani d . 1 1 . .
    O O1 1.23541(15) 0.4978(8) 0.16187(12) 0.0620(5) Uani d . 1 1 . .
    H H1 1.301(3) 0.535(6) 0.134(3) 0.082(11) Uiso d . 1 1 . .
    O O2 1.37748(15) 0.5038(7) 0.32895(12) 0.0644(5) Uani d . 1 1 . .
    O O3 1.43031(17) 0.5070(9) 0.04602(13) 0.0831(7) Uani d . 1 1 . .
    N N1 0.80423(18) 0.5001(7) 0.76083(14) 0.0546(5) Uani d D 1 1 . .
    N N2 0.9202(2) 0.5020(10) 0.19413(15) 0.0694(7) Uani d . 1 1 . .
    C C1 0.8895(2) 0.5020(8) 0.68381(15) 0.0433(5) Uani d . 1 1 A .
    C C2 1.0286(2) 0.4971(8) 0.72132(16) 0.0483(5) Uani d D 1 1 . .
    C C3 1.0773(10) 0.478(2) 0.8505(5) 0.057(2) Uani d PDU 0.50 1 A 1
    H H3A 1.1499 0.3929 0.8628 0.069 Uiso calc PR 0.50 1 A 1
    H H3B 1.1126 0.5931 0.8802 0.069 Uiso calc PR 0.50 1 A 1
    C C4 0.9831(10) 0.4241(15) 0.9135(7) 0.0588(12) Uani d PDU 0.50 1 A 1
    H H4A 1.0186 0.4433 0.9943 0.071 Uiso calc PR 0.50 1 A 1
    H H4B 0.9694 0.2962 0.9024 0.071 Uiso calc PR 0.50 1 A 1
    C C5 0.8488(13) 0.516(3) 0.8856(6) 0.061(2) Uani d PDU 0.50 1 A 1
    H H5A 0.7857 0.4593 0.9265 0.073 Uiso calc PR 0.50 1 A 1
    H H5B 0.8568 0.6416 0.9079 0.073 Uiso calc PR 0.50 1 A 1
    C C6 0.6611(6) 0.517(3) 0.7224(12) 0.063(2) Uani d PDU 0.50 1 A 1
    H H6A 0.6365 0.6430 0.7196 0.076 Uiso calc PR 0.50 1 A 1
    H H6B 0.6146 0.4578 0.7767 0.076 Uiso calc PR 0.50 1 A 1
    C C7 0.6201(10) 0.4346(16) 0.6046(9) 0.0591(13) Uani d PDU 0.50 1 A 1
    H H7A 0.5245 0.4417 0.5799 0.071 Uiso calc PR 0.50 1 A 1
    H H7B 0.6470 0.3099 0.6049 0.071 Uiso calc PR 0.50 1 A 1
    C C8 0.6920(6) 0.5454(16) 0.5261(10) 0.0564(12) Uani d PDU 0.50 1 A 1
    H H8A 0.6774 0.6726 0.5359 0.068 Uiso calc PR 0.50 1 A 1
    H H8B 0.6619 0.5138 0.4461 0.068 Uiso calc PR 0.50 1 A 1
    C C3' 1.0888(10) 0.534(2) 0.8468(5) 0.057(2) Uani d PD 0.50 1 A 2
    H H3'A 1.1476 0.4356 0.8752 0.069 Uiso calc PR 0.50 1 A 2
    H H3'B 1.1426 0.6418 0.8502 0.069 Uiso calc PR 0.50 1 A 2
    C C4' 0.9974(9) 0.5554(15) 0.9189(6) 0.0588(12) Uani d PD 0.50 1 A 2
    H H4'A 0.9893 0.6829 0.9321 0.071 Uiso calc PR 0.50 1 A 2
    H H4'B 1.0353 0.5020 0.9922 0.071 Uiso calc PR 0.50 1 A 2
    C C5' 0.8576(13) 0.481(3) 0.8843(6) 0.061(2) Uani d PD 0.50 1 A 2
    H H5'A 0.8580 0.3550 0.9047 0.073 Uiso calc PR 0.50 1 A 2
    H H5'B 0.7990 0.5427 0.9277 0.073 Uiso calc PR 0.50 1 A 2
    C C6' 0.6599(6) 0.488(3) 0.7296(11) 0.063(2) Uani d PD 0.50 1 A 2
    H H6'A 0.6197 0.5661 0.7792 0.076 Uiso calc PR 0.50 1 A 2
    H H6'B 0.6327 0.3658 0.7426 0.076 Uiso calc PR 0.50 1 A 2
    C C7' 0.6091(9) 0.5376(16) 0.6058(8) 0.0591(13) Uani d PD 0.50 1 A 2
    H H7'A 0.6101 0.6671 0.5983 0.071 Uiso calc PR 0.50 1 A 2
    H H7'B 0.5176 0.4977 0.5844 0.071 Uiso calc PR 0.50 1 A 2
    C C8' 0.6919(6) 0.4551(16) 0.5238(10) 0.0564(12) Uani d PD 0.50 1 A 2
    H H8'A 0.6790 0.3262 0.5207 0.068 Uiso calc PR 0.50 1 A 2
    H H8'B 0.6633 0.5028 0.4470 0.068 Uiso calc PR 0.50 1 A 2
    C C9 0.8385(2) 0.4974(10) 0.56447(17) 0.0531(6) Uani d D 1 1 . .
    C C10 0.9249(2) 0.4991(9) 0.48771(16) 0.0521(6) Uani d . 1 1 A .
    H H10 0.8901 0.4997 0.4095 0.062 Uiso calc R 1 1 . .
    C C11 1.06346(19) 0.5000(9) 0.52212(15) 0.0432(5) Uani d . 1 1 . .
    C C12 1.1110(2) 0.4975(9) 0.64131(16) 0.0478(5) Uani d . 1 1 A .
    H H12 1.2024 0.4961 0.6671 0.057 Uiso calc R 1 1 . .
    C C13 1.15899(19) 0.4997(8) 0.44699(15) 0.0441(5) Uani d . 1 1 A .
    H H13 1.2469 0.4996 0.4849 0.053 Uiso calc R 1 1 . .
    C C14 1.14494(19) 0.4994(8) 0.32993(15) 0.0422(5) Uani d . 1 1 . .
    C C15 1.0203(2) 0.4995(9) 0.25512(16) 0.0456(5) Uani d . 1 1 A .
    C C16 1.2650(2) 0.5071(8) 0.27592(16) 0.0446(5) Uani d . 1 1 A .
    C C17 1.6110(5) 0.6841(7) 0.1863(4) 0.0650(14) Uani d . 1 1 . .
    H H17A 1.5939 0.7962 0.1465 0.098 Uiso calc R 1 1 . .
    H H17B 1.7022 0.6802 0.2243 0.098 Uiso calc R 1 1 . .
    H H17C 1.5539 0.6728 0.2423 0.098 Uiso calc R 1 1 . .
    C C18 1.6183(6) 0.3239(8) 0.1791(5) 0.0809(18) Uani d . 1 1 . .
    H H18A 1.6065 0.2132 0.1371 0.121 Uiso calc R 1 1 . .
    H H18B 1.5608 0.3257 0.2352 0.121 Uiso calc R 1 1 . .
    H H18C 1.7091 0.3341 0.2172 0.121 Uiso calc R 1 1 . .
loop_
    _atom_site_aniso_label
    _atom_site_aniso_U_11
    _atom_site_aniso_U_22
    _atom_site_aniso_U_33
    _atom_site_aniso_U_12
    _atom_site_aniso_U_13
    _atom_site_aniso_U_23
    S1 0.0427(3) 0.1230(6) 0.0511(3) 0.0016(10) 0.0244(3) 0.0008(10)
    O1 0.0391(8) 0.1122(15) 0.0383(7) 0.008(3) 0.0162(6) 0.002(2)
    O2 0.0385(8) 0.1109(14) 0.0454(8) -0.009(3) 0.0118(6) -0.004(3)
    O3 0.0439(9) 0.164(2) 0.0435(8) -0.004(3) 0.0133(7) 0.016(3)
    N1 0.0482(10) 0.0773(13) 0.0434(9) -0.007(3) 0.0220(8) -0.010(3)
    N2 0.0437(11) 0.121(2) 0.0445(10) -0.016(3) 0.0112(8) 0.008(3)
    C1 0.0485(11) 0.0469(11) 0.0388(9) 0.004(3) 0.0192(8) 0.002(3)
    C2 0.0487(12) 0.0634(13) 0.0344(9) -0.001(3) 0.0120(8) 0.004(3)
    C3 0.056(2) 0.080(7) 0.0357(11) -0.017(4) 0.0096(11) -0.016(4)
    C4 0.075(3) 0.072(3) 0.0313(13) -0.003(4) 0.0137(14) 0.016(3)
    C5 0.066(2) 0.082(6) 0.0405(11) 0.005(5) 0.0258(11) -0.013(3)
    C6 0.0490(13) 0.082(5) 0.0656(19) 0.009(4) 0.0303(11) 0.002(4)
    C7 0.0405(18) 0.065(4) 0.0741(18) 0.005(4) 0.0173(14) 0.002(5)
    C8 0.0441(14) 0.071(4) 0.0548(14) -0.001(6) 0.0105(11) -0.014(6)
    C3' 0.056(2) 0.080(7) 0.0357(11) -0.017(4) 0.0096(11) -0.016(4)
    C4' 0.075(3) 0.072(3) 0.0313(13) -0.003(4) 0.0137(14) 0.016(3)
    C5' 0.066(2) 0.082(6) 0.0405(11) 0.005(5) 0.0258(11) -0.013(3)
    C6' 0.0490(13) 0.082(5) 0.0656(19) 0.009(4) 0.0303(11) 0.002(4)
    C7' 0.0405(18) 0.065(4) 0.0741(18) 0.005(4) 0.0173(14) 0.002(5)
    C8' 0.0441(14) 0.071(4) 0.0548(14) -0.001(6) 0.0105(11) -0.014(6)
    C9 0.0401(11) 0.0803(16) 0.0406(10) -0.003(3) 0.0118(9) -0.014(3)
    C10 0.0436(11) 0.0809(16) 0.0331(9) -0.003(3) 0.0107(8) 0.016(3)
    C11 0.0419(11) 0.0534(12) 0.0368(9) -0.005(3) 0.0134(8) 0.009(2)
    C12 0.0394(10) 0.0665(14) 0.0383(9) -0.008(3) 0.0092(8) 0.006(3)
    C13 0.0383(10) 0.0566(12) 0.0390(9) 0.005(3) 0.0110(8) 0.003(3)
    C14 0.0365(10) 0.0542(12) 0.0382(9) -0.008(3) 0.0128(7) 0.003(3)
    C15 0.0395(11) 0.0657(14) 0.0351(9) -0.007(3) 0.0164(8) 0.004(3)
    C16 0.0391(11) 0.0596(14) 0.0373(9) 0.005(3) 0.0130(8) 0.005(3)
    C17 0.041(3) 0.089(4) 0.066(3) -0.003(2) 0.013(2) -0.006(2)
    C18 0.065(4) 0.079(3) 0.103(4) -0.011(3) 0.025(3) -0.034(3)
loop_
    _geom_bond_atom_site_label_1
    _geom_bond_atom_site_label_2
    _geom_bond_site_symmetry_2
    _geom_bond_distance
    _geom_bond_publ_flag
    S1 O3 . 1.5112(18) ?
    S1 C18 . 1.736(6) ?
    S1 C17 . 1.802(5) ?
    O1 C16 . 1.330(2) ?
    O1 H1 . 0.85(3) ?
    O2 C16 . 1.208(2) ?
    N1 C1 . 1.366(2) ?
    N1 C6' . 1.458(6) ?
    N1 C6 . 1.458(6) ?
    N1 C5 . 1.470(6) ?
    N1 C5' . 1.472(6) ?
    N2 C15 . 1.142(3) ?
    C1 C2 . 1.412(3) ?
    C1 C9 . 1.415(3) ?
    C2 C12 . 1.373(3) ?
    C2 C3' . 1.527(6) ?
    C2 C3 . 1.527(6) ?
    C3 C4 . 1.377(7) ?
    C3 H3A . 0.9700 ?
    C3 H3B . 0.9700 ?
    C4 C5 . 1.518(11) ?
    C4 H4A . 0.9700 ?
    C4 H4B . 0.9700 ?
    C5 H5A . 0.9700 ?
    C5 H5B . 0.9700 ?
    C6 C7 . 1.513(10) ?
    C6 H6A . 0.9700 ?
    C6 H6B . 0.9700 ?
    C7 C8 . 1.525(7) ?
    C7 H7A . 0.9700 ?
    C7 H7B . 0.9700 ?
    C8 C9 . 1.528(6) ?
    C8 H8A . 0.9700 ?
    C8 H8B . 0.9700 ?
    C3' C4' . 1.380(7) ?
    C3' H3'A . 0.9700 ?
    C3' H3'B . 0.9700 ?
    C4' C5' . 1.520(11) ?
    C4' H4'A . 0.9700 ?
    C4' H4'B . 0.9700 ?
    C5' H5'A . 0.9700 ?
    C5' H5'B . 0.9700 ?
    C6' C7' . 1.511(10) ?
    C6' H6'A . 0.9700 ?
    C6' H6'B . 0.9700 ?
    C7' C8' . 1.525(6) ?
    C7' H7'A . 0.9700 ?
    C7' H7'B . 0.9700 ?
    C8' C9 . 1.522(6) ?
    C8' H8'A . 0.9700 ?
    C8' H8'B . 0.9700 ?
    C9 C10 . 1.374(3) ?
    C10 C11 . 1.402(3) ?
    C10 H10 . 0.9300 ?
    C11 C12 . 1.407(3) ?
    C11 C13 . 1.431(2) ?
    C12 H12 . 0.9300 ?
    C13 C14 . 1.366(2) ?
    C13 H13 . 0.9300 ?
    C14 C15 . 1.416(3) ?
    C14 C16 . 1.480(3) ?
    C17 H17A . 0.9600 ?
    C17 H17B . 0.9600 ?
    C17 H17C . 0.9600 ?
    C18 H18A . 0.9600 ?
    C18 H18B . 0.9600 ?
    C18 H18C . 0.9600 ?
loop_
    _geom_angle_atom_site_label_1
    _geom_angle_atom_site_label_2
    _geom_angle_atom_site_label_3
    _geom_angle_site_symmetry_1
    _geom_angle_site_symmetry_3
    _geom_angle
    _geom_angle_publ_flag
    O3 S1 C18 . . 108.5(3) ?
    O3 S1 C17 . . 103.7(3) ?
    C18 S1 C17 . . 98.95(13) ?
    C16 O1 H1 . . 109(2) ?
    C1 N1 C6' . . 124.5(6) ?
    C1 N1 C6 . . 120.9(6) ?
    C1 N1 C5 . . 123.1(6) ?
    C6' N1 C5 . . 112.3(8) ?
    C6 N1 C5 . . 114.9(8) ?
    C1 N1 C5' . . 119.6(6) ?
    C6' N1 C5' . . 115.2(8) ?
    C6 N1 C5' . . 119.5(8) ?
    N1 C1 C2 . . 120.98(17) ?
    N1 C1 C9 . . 119.88(19) ?
    C2 C1 C9 . . 119.02(16) ?
    C12 C2 C1 . . 119.30(17) ?
    C12 C2 C3' . . 118.5(4) ?
    C1 C2 C3' . . 120.7(4) ?
    C12 C2 C3 . . 123.9(4) ?
    C1 C2 C3 . . 116.6(4) ?
    C4 C3 C2 . . 115.6(7) ?
    C4 C3 H3A . . 108.4 ?
    C2 C3 H3A . . 108.4 ?
    C4 C3 H3B . . 108.4 ?
    C2 C3 H3B . . 108.4 ?
    H3A C3 H3B . . 107.4 ?
    C3 C4 C5 . . 116.1(12) ?
    C3 C4 H4A . . 108.3 ?
    C5 C4 H4A . . 108.3 ?
    C3 C4 H4B . . 108.3 ?
    C5 C4 H4B . . 108.3 ?
    H4A C4 H4B . . 107.4 ?
    N1 C5 C4 . . 106.8(9) ?
    N1 C5 H5A . . 110.4 ?
    C4 C5 H5A . . 110.4 ?
    N1 C5 H5B . . 110.4 ?
    C4 C5 H5B . . 110.4 ?
    H5A C5 H5B . . 108.6 ?
    N1 C6 C7 . . 110.5(10) ?
    N1 C6 H6A . . 109.5 ?
    C7 C6 H6A . . 109.5 ?
    N1 C6 H6B . . 109.5 ?
    C7 C6 H6B . . 109.5 ?
    H6A C6 H6B . . 108.1 ?
    C6 C7 C8 . . 104.7(13) ?
    C6 C7 H7A . . 110.8 ?
    C8 C7 H7A . . 110.8 ?
    C6 C7 H7B . . 110.8 ?
    C8 C7 H7B . . 110.8 ?
    H7A C7 H7B . . 108.9 ?
    C7 C8 C9 . . 104.1(7) ?
    C7 C8 H8A . . 110.9 ?
    C9 C8 H8A . . 110.9 ?
    C7 C8 H8B . . 110.9 ?
    C9 C8 H8B . . 110.9 ?
    H8A C8 H8B . . 108.9 ?
    C4' C3' C2 . . 114.8(7) ?
    C4' C3' H3'A . . 108.6 ?
    C2 C3' H3'A . . 108.6 ?
    C4' C3' H3'B . . 108.6 ?
    C2 C3' H3'B . . 108.6 ?
    H3'A C3' H3'B . . 107.5 ?
    C3' C4' C5' . . 119.9(9) ?
    C3' C4' H4'A . . 107.3 ?
    C5' C4' H4'A . . 107.3 ?
    C3' C4' H4'B . . 107.3 ?
    C5' C4' H4'B . . 107.3 ?
    H4'A C4' H4'B . . 106.9 ?
    N1 C5' C4' . . 113.4(10) ?
    N1 C5' H5'A . . 108.9 ?
    C4' C5' H5'A . . 108.9 ?
    N1 C5' H5'B . . 108.9 ?
    C4' C5' H5'B . . 108.9 ?
    H5'A C5' H5'B . . 107.7 ?
    N1 C6' C7' . . 112.9(10) ?
    N1 C6' H6'A . . 109.0 ?
    C7' C6' H6'A . . 109.0 ?
    N1 C6' H6'B . . 109.0 ?
    C7' C6' H6'B . . 109.0 ?
    H6'A C6' H6'B . . 107.8 ?
    C6' C7' C8' . . 112.4(12) ?
    C6' C7' H7'A . . 109.1 ?
    C8' C7' H7'A . . 109.1 ?
    C6' C7' H7'B . . 109.1 ?
    C8' C7' H7'B . . 109.1 ?
    H7'A C7' H7'B . . 107.8 ?
    C9 C8' C7' . . 109.9(6) ?
    C9 C8' H8'A . . 109.7 ?
    C7' C8' H8'A . . 109.7 ?
    C9 C8' H8'B . . 109.7 ?
    C7' C8' H8'B . . 109.7 ?
    H8'A C8' H8'B . . 108.2 ?
    C10 C9 C1 . . 119.46(19) ?
    C10 C9 C8' . . 120.3(5) ?
    C1 C9 C8' . . 119.2(5) ?
    C10 C9 C8 . . 120.8(5) ?
    C1 C9 C8 . . 117.3(5) ?
    C9 C10 C11 . . 122.84(17) ?
    C9 C10 H10 . . 118.6 ?
    C11 C10 H10 . . 118.6 ?
    C10 C11 C12 . . 116.29(16) ?
    C10 C11 C13 . . 125.74(17) ?
    C12 C11 C13 . . 117.96(18) ?
    C2 C12 C11 . . 122.99(19) ?
    C2 C12 H12 . . 118.5 ?
    C11 C12 H12 . . 118.5 ?
    C14 C13 C11 . . 131.90(19) ?
    C14 C13 H13 . . 114.1 ?
    C11 C13 H13 . . 114.1 ?
    C13 C14 C15 . . 123.68(17) ?
    C13 C14 C16 . . 119.35(18) ?
    C15 C14 C16 . . 116.93(16) ?
    N2 C15 C14 . . 179.0(6) ?
    O2 C16 O1 . . 123.34(18) ?
    O2 C16 C14 . . 124.06(17) ?
    O1 C16 C14 . . 112.20(18) ?
    S1 C17 H17A . . 109.5 ?
    S1 C17 H17B . . 109.5 ?
    H17A C17 H17B . . 109.5 ?
    S1 C17 H17C . . 109.5 ?
    H17A C17 H17C . . 109.5 ?
    H17B C17 H17C . . 109.5 ?
    S1 C18 H18A . . 109.5 ?
    S1 C18 H18B . . 109.5 ?
    H18A C18 H18B . . 109.5 ?
    S1 C18 H18C . . 109.5 ?
    H18A C18 H18C . . 109.5 ?
    H18B C18 H18C . . 109.5 ?
loop_
    _geom_torsion_atom_site_label_1
    _geom_torsion_atom_site_label_2
    _geom_torsion_atom_site_label_3
    _geom_torsion_atom_site_label_4
    _geom_torsion_site_symmetry_1
    _geom_torsion_site_symmetry_2
    _geom_torsion_site_symmetry_3
    _geom_torsion_site_symmetry_4
    _geom_torsion
    _geom_torsion_publ_flag
    C6' N1 C1 C2 . . . . -173.9(13) ?
    C6 N1 C1 C2 . . . . 175.9(12) ?
    C5 N1 C1 C2 . . . . 8.1(14) ?
    C5' N1 C1 C2 . . . . -3.9(13) ?
    C6' N1 C1 C9 . . . . 2.1(15) ?
    C6 N1 C1 C9 . . . . -8.2(15) ?
    C5 N1 C1 C9 . . . . -175.9(12) ?
    C5' N1 C1 C9 . . . . 172.0(11) ?
    N1 C1 C2 C12 . . . . 179.4(6) ?
    C9 C1 C2 C12 . . . . 3.4(9) ?
    N1 C1 C2 C3' . . . . -14.6(11) ?
    C9 C1 C2 C3' . . . . 169.4(9) ?
    N1 C1 C2 C3 . . . . 3.6(11) ?
    C9 C1 C2 C3 . . . . -172.4(9) ?
    C12 C2 C3 C4 . . . . -160.1(10) ?
    C1 C2 C3 C4 . . . . 15.5(16) ?
    C3' C2 C3 C4 . . . . 124(4) ?
    C2 C3 C4 C5 . . . . -45.1(18) ?
    C1 N1 C5 C4 . . . . -33.8(19) ?
    C6' N1 C5 C4 . . . . 148.0(15) ?
    C6 N1 C5 C4 . . . . 157.8(14) ?
    C5' N1 C5 C4 . . . . 40(5) ?
    C3 C4 C5 N1 . . . . 52.5(19) ?
    C1 N1 C6 C7 . . . . 32(2) ?
    C6' N1 C6 C7 . . . . -84(7) ?
    C5 N1 C6 C7 . . . . -159.6(14) ?
    C5' N1 C6 C7 . . . . -148.5(14) ?
    N1 C6 C7 C8 . . . . -62.6(16) ?
    C6 C7 C8 C9 . . . . 68.9(11) ?
    C12 C2 C3' C4' . . . . 171.6(9) ?
    C1 C2 C3' C4' . . . . 5.5(15) ?
    C3 C2 C3' C4' . . . . -75(3) ?
    C2 C3' C4' C5' . . . . 20.9(17) ?
    C1 N1 C5' C4' . . . . 28.6(19) ?
    C6' N1 C5' C4' . . . . -160.5(15) ?
    C6 N1 C5' C4' . . . . -151.2(15) ?
    C5 N1 C5' C4' . . . . -83(7) ?
    C3' C4' C5' N1 . . . . -38(2) ?
    C1 N1 C6' C7' . . . . -19(2) ?
    C6 N1 C6' C7' . . . . 51(6) ?
    C5 N1 C6' C7' . . . . 159.2(15) ?
    C5' N1 C6' C7' . . . . 170.7(15) ?
    N1 C6' C7' C8' . . . . 44(2) ?
    C6' C7' C8' C9 . . . . -51.9(15) ?
    N1 C1 C9 C10 . . . . -179.9(6) ?
    C2 C1 C9 C10 . . . . -3.9(10) ?
    N1 C1 C9 C8' . . . . -11.4(11) ?
    C2 C1 C9 C8' . . . . 164.6(7) ?
    N1 C1 C9 C8 . . . . 17.6(10) ?
    C2 C1 C9 C8 . . . . -166.4(7) ?
    C7' C8' C9 C10 . . . . -155.4(9) ?
    C7' C8' C9 C1 . . . . 36.2(13) ?
    C7' C8' C9 C8 . . . . -56.6(13) ?
    C7 C8 C9 C10 . . . . 149.4(9) ?
    C7 C8 C9 C1 . . . . -48.3(11) ?
    C7 C8 C9 C8' . . . . 52.9(15) ?
    C1 C9 C10 C11 . . . . 1.9(10) ?
    C8' C9 C10 C11 . . . . -166.4(8) ?
    C8 C9 C10 C11 . . . . 163.8(7) ?
    C9 C10 C11 C12 . . . . 0.5(9) ?
    C9 C10 C11 C13 . . . . 179.2(7) ?
    C1 C2 C12 C11 . . . . -0.9(9) ?
    C3' C2 C12 C11 . . . . -167.3(9) ?
    C3 C2 C12 C11 . . . . 174.6(9) ?
    C10 C11 C12 C2 . . . . -1.0(9) ?
    C13 C11 C12 C2 . . . . -179.8(6) ?
    C10 C11 C13 C14 . . . . 0.4(10) ?
    C12 C11 C13 C14 . . . . 179.1(6) ?
    C11 C13 C14 C15 . . . . 0.0(10) ?
    C11 C13 C14 C16 . . . . 177.4(7) ?
    C13 C14 C16 O2 . . . . 4.2(10) ?
    C15 C14 C16 O2 . . . . -178.3(6) ?
    C13 C14 C16 O1 . . . . 177.2(6) ?
    C15 C14 C16 O1 . . . . -5.3(8) ?
loop_
    _geom_hbond_atom_site_label_D
    _geom_hbond_atom_site_label_H
    _geom_hbond_atom_site_label_A
    _geom_hbond_site_symmetry_A
    _geom_hbond_distance_DH
    _geom_hbond_distance_HA
    _geom_hbond_distance_DA
    _geom_hbond_angle_DHA
    O1 H1 O3 . 0.85(3) 1.83(3) 2.609(2) 153(4)
_iucr_refine_instructions_details
;
TITL  P21  1096 Friedel pairs
CELL  0.71073 10.2150 7.4588 11.8190 90.000 100.170 90.000
ZERR  2        0.0030 0.0019  0.0030  0.000   0.005  0.000
LATT -1
SYMM -X,1/2+Y,-Z
SFAC  C H N O S
UNIT  36 44 4 6 2
ACTA
TEMP  25
L.S.  100
FMAP  2
PLAN -1
BOND  $H
CONF
SADI 0.01 C2 C3 C2 C3'
SADI 0.01 C3 C4 C3' C4'
SADI 0.01 C4 C5 C4' C5'
SADI 0.01 C5 N1 C5' N1
SADI 0.01 N1 C6 N1 C6'
SADI 0.01 C6 C7 C6' C7'
SADI 0.01 C7 C8 C7' C8'
SADI 0.01 C8 C9 C8' C9
EADP  C3 C3'
EADP  C4 C4'
EADP  C5 C5'
EADP  C6 C6'
EADP  C7 C7'
EADP  C8 C8'
ISOR  0.01 C3 C4 C5 C6 C7 C8
WGHT    0.086400
FVAR       9.94420
S1    5    1.579380    0.502231    0.084817    11.00000    0.04272    0.12304 =
         0.05114    0.00083    0.02444    0.00164
O1    4    1.235411    0.497794    0.161871    11.00000    0.03906    0.11216 =
         0.03832    0.00242    0.01620    0.00802
H1    2    1.301061    0.534766    0.133748    11.00000    0.08163
O2    4    1.377479    0.503774    0.328947    11.00000    0.03853    0.11093 =
         0.04541   -0.00397    0.01176   -0.00892
O3    4    1.430310    0.507015    0.046018    11.00000    0.04391    0.16404 =
         0.04348    0.01552    0.01326   -0.00438
N1    3    0.804229    0.500077    0.760830    11.00000    0.04825    0.07726 =
         0.04343   -0.01046    0.02197   -0.00680
N2    3    0.920164    0.501952    0.194131    11.00000    0.04366    0.12116 =
         0.04448    0.00792    0.01120   -0.01562
C1    1    0.889452    0.502006    0.683815    11.00000    0.04853    0.04686 =
         0.03880    0.00152    0.01924    0.00411
C2    1    1.028558    0.497150    0.721322    11.00000    0.04871    0.06339 =
         0.03437    0.00435    0.01199   -0.00096
PART   1
C3    1    1.077277    0.478399    0.850544    10.50000    0.05633    0.08005 =
         0.03567   -0.01579    0.00957   -0.01670
AFIX  23
H3A   2    1.149946    0.392881    0.862798    10.50000   -1.20000
H3B   2    1.112649    0.593131    0.880184    10.50000   -1.20000
AFIX   0
C4    1    0.983106    0.424144    0.913528    10.50000    0.07466    0.07204 =
         0.03131    0.01618    0.01372   -0.00292
AFIX  23
H4A   2    1.018593    0.443337    0.994294    10.50000   -1.20000
H4B   2    0.969427    0.296214    0.902378    10.50000   -1.20000
AFIX   0
C5    1    0.848829    0.516348    0.885635    10.50000    0.06569    0.08228 =
         0.04046   -0.01272    0.02578    0.00533
AFIX  23
H5A   2    0.785671    0.459284    0.926514    10.50000   -1.20000
H5B   2    0.856806    0.641586    0.907900    10.50000   -1.20000
AFIX   0
C6    1    0.661078    0.517214    0.722408    10.50000    0.04898    0.08242 =
         0.06564    0.00178    0.03034    0.00933
AFIX  23
H6A   2    0.636509    0.642964    0.719604    10.50000   -1.20000
H6B   2    0.614638    0.457785    0.776707    10.50000   -1.20000
AFIX   0
C7    1    0.620079    0.434595    0.604602    10.50000    0.04051    0.06529 =
         0.07410    0.00228    0.01727    0.00472
AFIX  23
H7A   2    0.524482    0.441664    0.579916    10.50000   -1.20000
H7B   2    0.647046    0.309878    0.604893    10.50000   -1.20000
AFIX   0
C8    1    0.691992    0.545434    0.526111    10.50000    0.04411    0.07099 =
         0.05480   -0.01357    0.01054   -0.00134
AFIX  23
H8A   2    0.677405    0.672578    0.535861    10.50000   -1.20000
H8B   2    0.661915    0.513796    0.446140    10.50000   -1.20000
AFIX   0
PART   2
C3'   1    1.088847    0.534053    0.846781    10.50000    0.05633    0.08005 =
         0.03567   -0.01579    0.00957   -0.01670
AFIX  23
H3'A  2    1.147606    0.435611    0.875175    10.50000   -1.20000
H3'B  2    1.142596    0.641785    0.850226    10.50000   -1.20000
AFIX   0
C4'   1    0.997420    0.555366    0.918897    10.50000    0.07466    0.07204 =
         0.03131    0.01618    0.01372   -0.00292
AFIX  23
H4'A  2    0.989324    0.682931    0.932058    10.50000   -1.20000
H4'B  2    1.035275    0.502014    0.992238    10.50000   -1.20000
AFIX   0
C5'   1    0.857562    0.481063    0.884333    10.50000    0.06569    0.08228 =
         0.04046   -0.01272    0.02578    0.00533
AFIX  23
H5'A  2    0.858010    0.355043    0.904665    10.50000   -1.20000
H5'B  2    0.798963    0.542672    0.927725    10.50000   -1.20000
AFIX   0
C6'   1    0.659918    0.487509    0.729627    10.50000    0.04898    0.08242 =
         0.06564    0.00178    0.03034    0.00933
AFIX  23
H6'A  2    0.619668    0.566080    0.779203    10.50000   -1.20000
H6'B  2    0.632656    0.365767    0.742643    10.50000   -1.20000
AFIX   0
C7'   1    0.609064    0.537588    0.605802    10.50000    0.04051    0.06529 =
         0.07410    0.00228    0.01727    0.00472
AFIX  23
H7'A  2    0.610083    0.667059    0.598284    10.50000   -1.20000
H7'B  2    0.517648    0.497746    0.584393    10.50000   -1.20000
AFIX   0
C8'   1    0.691947    0.455062    0.523762    10.50000    0.04411    0.07099 =
         0.05480   -0.01357    0.01054   -0.00134
AFIX  23
H8'A  2    0.679040    0.326195    0.520684    10.50000   -1.20000
H8'B  2    0.663322    0.502776    0.447034    10.50000   -1.20000
AFIX   0
PART   0
C9    1    0.838470    0.497355    0.564473    11.00000    0.04012    0.08033 =
         0.04056   -0.01386    0.01182   -0.00306
C10   1    0.924940    0.499097    0.487706    11.00000    0.04359    0.08093 =
         0.03307    0.01594    0.01073   -0.00322
AFIX  43
H10   2    0.890065    0.499712    0.409505    11.00000   -1.20000
AFIX   0
C11   1    1.063461    0.499988    0.522125    11.00000    0.04188    0.05343 =
         0.03676    0.00902    0.01343   -0.00475
C12   1    1.111000    0.497531    0.641314    11.00000    0.03939    0.06648 =
         0.03833    0.00620    0.00917   -0.00767
AFIX  43
H12   2    1.202442    0.496099    0.667081    11.00000   -1.20000
AFIX   0
C13   1    1.158985    0.499659    0.446988    11.00000    0.03834    0.05657 =
         0.03895    0.00346    0.01103    0.00498
AFIX  43
H13   2    1.246895    0.499589    0.484873    11.00000   -1.20000
AFIX   0
C14   1    1.144942    0.499429    0.329926    11.00000    0.03653    0.05417 =
         0.03818    0.00319    0.01280   -0.00764
C15   1    1.020263    0.499545    0.255117    11.00000    0.03952    0.06571 =
         0.03512    0.00372    0.01642   -0.00729
C16   1    1.264974    0.507060    0.275923    11.00000    0.03912    0.05956 =
         0.03728    0.00472    0.01296    0.00481
C17   1    1.611019    0.684088    0.186335    11.00000    0.04114    0.08928 =
         0.06586   -0.00631    0.01284   -0.00286
AFIX  33
H17A  2    1.593850    0.796151    0.146530    11.00000   -1.50000
H17B  2    1.702184    0.680202    0.224263    11.00000   -1.50000
H17C  2    1.553877    0.672797    0.242297    11.00000   -1.50000
AFIX   0
C18   1    1.618302    0.323871    0.179118    11.00000    0.06520    0.07859 =
         0.10255   -0.03371    0.02488   -0.01091
AFIX  33
H18A  2    1.606522    0.213185    0.137099    11.00000   -1.50000
H18B  2    1.560796    0.325727    0.235172    11.00000   -1.50000
H18C  2    1.709110    0.334067    0.217232    11.00000   -1.50000
htab  o1 o3
HKLF 4
REM   P21
REM R1 =  0.0512 for   2521 Fo > 4sig(Fo)  and  0.0708 for all   3443 data
REM    239 parameters refined using     45 restraints
END
WGHT      0.0843      0.0071
REM Highest difference peak  0.254,  deepest hole -0.231,  1-sigma level  0.050
Q1    1   0.8478  0.5017  0.7240  11.00000  0.05    0.25
;
data_global
_journal_date_recd_electronic     2012-10-10
_journal_date_accepted     2012-10-18
_journal_name_full     'Acta Crystallographica, Section E'
_journal_year     2012
_journal_volume     68
_journal_issue     11
_journal_page_first     o3204
_journal_page_last     o3205
_journal_paper_category     QO
_journal_paper_doi     10.1107/S1600536812043383
_journal_coeditor_code     NG5301
_publ_contact_author_name     'Dr. Hemant Yennawar'
_publ_contact_author_address
;
Department of Chemistry
The Pennsylvania State University
University Park
Pa 16802
USA
;
_publ_contact_author_email     hpy1@psu.edu
_publ_contact_author_fax     '1(814)8637024'
_publ_contact_author_phone     '1(814)8658383'
_publ_section_title
;\
2-Cyano-3-(2,3,6,7-tetrahydro-1<i>H</i>,5<i>H</i>-benzo[<i>ij</i>]quinolizin-\
9-yl)prop-2-enoic acid dimethyl sulfoxide monosolvate
;
loop_
    _publ_author_name
    _publ_author_address
    'Hemant Yennawar'
;
 Department of Chemistry
 Pennsylvania State University
 University Park, PA 16802
 USA
;
    'Gang He'
;Department of Chemistry
 Pennsylvania State University
 University Park, PA 16802
 USA
;
    'Christopher Rumble'
;Department of Chemistry
 Pennsylvania State University
 University Park, PA 16802
 USA
;
    'Mark Maroncelli'
;Department of Chemistry
 Pennsylvania State University
 University Park, PA 16802
 USA
;
