# Supplementary material for: 2-Cyano-3-(2,3,6,7-tetra­hydro-1H,5H-benzo[ij]quinolizin-9-yl)prop-2-enoic acid dimethyl sulfoxide monosolvate
Source: Acta Crystallogr Sect E Struct Rep Online. 2012 Oct 24;68(Pt 11):o3204–5. doi: 10.1107/S1600536812043383 (PMC3515293; doi:10.1107/S1600536812043383)
Supplement: Supplementary file 2 [file e-68-o3204-Isup2.hkl]

# 
# h,k,l, Fc-squared, Fo-squared, sigma(Fo-squared) and status flag 
# 
data_I
_shelx_title '  P21' 
_shelx_refln_list_code          4 
_shelx_F_calc_maximum      195.15 
_exptl_crystal_F_000       368.00 
_reflns_d_resolution_high  0.7495 
 
loop_ 
 _symmetry_equiv_pos_as_xyz 
 'x, y, z' 
 '-x, y+1/2, -z' 
 
_cell_length_a    10.2150 
_cell_length_b     7.4588 
_cell_length_c    11.8190 
_cell_angle_alpha  90.000 
_cell_angle_beta  100.170 
_cell_angle_gamma  90.000 
 
_shelx_F_squared_multiplier     1.000 
 
loop_ 
 _refln_index_h 
 _refln_index_k 
 _refln_index_l 
 _refln_F_squared_calc 
 _refln_F_squared_meas 
 _refln_F_squared_sigma 
 _refln_observed_status 
   1  -9   0        2.60        0.85      1.39 o 
   2  -9   0        0.01        0.78      1.34 o 
   3  -9   0        0.41       -0.27      1.24 o 
   4  -9   0        0.81       -0.88      1.33 o 
   5  -9   0        0.15       -0.53      1.42 o 
   0  -8   0       80.53       78.87      4.87 o 
   1  -8   0       31.34       29.04      2.52 o 
   2  -8   0        0.10        0.53      1.94 o 
   3  -8   0       10.24        8.50      1.63 o 
   4  -8   0        2.29        1.72      0.92 o 
   5  -8   0        0.99        0.85      0.99 o 
   6  -8   0        0.46       -0.77      1.00 o 
   7  -8   0        1.31        1.95      1.17 o 
   1  -7   0        4.16        6.07      0.96 o 
   2  -7   0        1.35        0.87      0.75 o 
   3  -7   0        1.18       -0.03      1.10 o 
   4  -7   0        7.81        8.79      1.17 o 
   5  -7   0        2.12        1.90      0.85 o 
   6  -7   0        2.07        1.56      0.95 o 
   7  -7   0        0.27        0.51      0.90 o 
   8  -7   0        6.85        5.64      2.33 o 
   9  -7   0       13.27       12.04      3.05 o 
   0  -6   0     1023.03     1038.57     14.87 o 
   1  -6   0       50.04       50.52      1.57 o 
   2  -6   0        1.26        1.02      0.69 o 
   3  -6   0       12.43       11.68      1.16 o 
   4  -6   0       59.02       62.97      2.67 o 
   5  -6   0        3.33        4.29      0.87 o 
   6  -6   0       13.85       14.15      1.40 o 
   7  -6   0        3.76        3.19      1.16 o 
   8  -6   0        0.29        0.13      1.46 o 
   9  -6   0        2.09       -0.26      1.46 o 
  10  -6   0        2.79        1.56      1.89 o 
   1  -5   0        0.35        0.42      0.38 o 
   2  -5   0       41.72       49.80      1.52 o 
   3  -5   0       34.82       29.73      1.16 o 
   4  -5   0       33.04       32.96      1.69 o 
   5  -5   0       24.84       25.36      1.61 o 
   6  -5   0        1.75        2.96      0.82 o 
   7  -5   0        1.17        1.19      1.14 o 
   8  -5   0        7.62        9.76      2.19 o 
   9  -5   0       57.99       61.58      4.95 o 
  10  -5   0        0.78        2.26      1.96 o 
  11  -5   0        0.65        1.37      1.79 o 
   0  -4   0     6610.99     7216.11     67.47 o 
   1  -4   0      334.94      374.10      3.83 o 
   2  -4   0       14.84       14.62      0.78 o 
   3  -4   0       36.98       39.11      1.94 o 
   4  -4   0      151.16      152.61      2.38 o 
   5  -4   0       18.63       16.54      0.97 o 
   6  -4   0       68.95       64.91      2.75 o 
   7  -4   0       22.29       24.15      2.06 o 
   8  -4   0        4.34        2.88      1.32 o 
   9  -4   0        1.29        0.83      1.22 o 
  10  -4   0        2.99        3.05      1.66 o 
  11  -4   0        1.77        0.93      1.96 o 
  12  -4   0       12.44       14.56      3.26 o 
   1  -3   0      106.23      125.12      1.88 o 
   2  -3   0       14.60       12.68      0.63 o 
   3  -3   0       13.34       10.36      1.12 o 
   4  -3   0       53.09       46.37      1.17 o 
   5  -3   0       46.60       41.80      1.38 o 
   6  -3   0       68.46       69.65      1.93 o 
   7  -3   0       25.29       24.69      1.69 o 
   8  -3   0       19.25       18.49      1.65 o 
   9  -3   0      198.81      200.69      7.46 o 
  10  -3   0        6.65        4.05      1.79 o 
  11  -3   0       11.08       12.48      2.72 o 
  12  -3   0        0.71        1.50      1.89 o 
   0  -2   0    38083.71    32869.88    303.60 o 
   1  -2   0     2272.95     2554.66     19.92 o 
   2  -2   0      109.73      108.01      1.45 o 
   3  -2   0       81.92       96.94      1.71 o 
   4  -2   0      409.80      441.68      4.92 o 
   5  -2   0       74.73       73.28      1.78 o 
   6  -2   0      212.33      194.45      5.34 o 
   7  -2   0       87.60       79.76      3.48 o 
   8  -2   0       23.58       26.71      2.56 o 
   9  -2   0        1.38        0.63      1.09 o 
  10  -2   0        3.70        5.34      1.63 o 
  11  -2   0        3.52        3.05      1.69 o 
  12  -2   0       35.03       40.51      4.58 o 
  13  -2   0        0.08       -1.46      1.56 o 
   1  -1   0      270.10      266.56      2.99 o 
   2  -1   0      927.60      886.95      6.51 o 
   3  -1   0      593.25      569.21      6.73 o 
   4  -1   0      102.45      106.04      3.22 o 
   5  -1   0      289.84      357.15      7.53 o 
   6  -1   0        9.43       15.10      1.79 o 
   7  -1   0        7.36        7.04      1.43 o 
   8  -1   0        1.38        1.29      0.86 o 
   9  -1   0      327.28      304.47      8.76 o 
  10  -1   0        0.75        3.11      1.29 o 
  11  -1   0        2.20        2.09      1.46 o 
  12  -1   0        1.29        2.05      1.73 o 
   1   0   0      930.81      987.21     13.70 o 
   2   0   0      545.87      641.26      9.79 o 
   3   0   0      165.79      192.10      4.25 o 
   4   0   0     2470.70     2850.14     39.78 o 
   5   0   0      743.64      853.27     14.53 o 
   6   0   0      479.27      503.34     10.36 o 
   7   0   0      107.29       95.72      4.12 o 
   8   0   0        0.02       -0.23      0.80 o 
   9   0   0       11.28       17.51      2.56 o 
  10   0   0        1.79        4.68      1.56 o 
  11   0   0        5.28        6.84      2.15 o 
  12   0   0       28.95       30.29      3.91 o 
  13   0   0        2.51        5.05      2.05 o 
   5   1   0      290.11      363.53      7.96 o 
   6   1   0        9.49       15.20      1.92 o 
   7   1   0        7.55        5.98      1.43 o 
   8   1   0        1.63       -0.10      0.99 o 
   9   1   0      327.67      301.38      9.02 o 
  10   1   0        0.88        2.92      1.53 o 
  11   1   0        2.07        3.11      1.76 o 
  12   1   0        1.22        2.92      1.82 o 
  13   1   0        1.57        2.75      1.92 o 
   6   2   0      213.31      197.61      6.07 o 
   7   2   0       87.97       82.11      4.05 o 
   8   2   0       23.64       24.68      2.92 o 
   9   2   0        1.42        0.86      1.29 o 
  10   2   0        3.82        1.79      1.37 o 
  11   2   0        3.49        6.40      2.15 o 
  12   2   0       35.11       40.51      4.61 o 
  13   2   0        0.10       -1.59      1.59 o 
   7   3   0       25.34       19.21      2.65 o 
   8   3   0       19.03       15.66      2.43 o 
   9   3   0      198.83      185.76      7.30 o 
  10   3   0        6.90        7.33      2.12 o 
  11   3   0       11.08       14.30      2.88 o 
  12   3   0        0.70        1.86      1.89 o 
   8   4   0        4.36        3.81      1.53 o 
   9   4   0        1.35        0.23      1.29 o 
  10   4   0        3.03        5.88      1.99 o 
  11   4   0        1.66       -0.33      1.63 o 
  12   4   0       12.50       14.30      3.02 o 
   8   5   0        7.62        6.11      1.86 o 
   9   5   0       58.01       58.46      4.95 o 
  10   5   0        0.89       -1.43      1.53 o 
  11   5   0        0.62       -0.33      1.89 o 
   9   6   0        2.09       -0.26      1.79 o 
  10   6   0        2.83        2.88      2.12 o 
   9   7   0       13.27       11.32      2.98 o 
  -5  -9   1        0.11        1.27      1.51 o 
  -4  -9   1        1.30        1.47      1.46 o 
  -3  -9   1        1.27        3.57      1.48 o 
  -2  -9   1        0.03        1.22      1.44 o 
  -1  -9   1        0.50        1.75      1.55 o 
   0  -9   1        0.02       -1.19      1.19 o 
   1  -9   1        3.26        3.52      1.60 o 
   2  -9   1        0.72       -0.10      1.36 o 
   3  -9   1        0.17        1.41      1.36 o 
   4  -9   1        0.81        0.28      2.44 o 
   5  -9   1        0.68        0.64      1.08 o 
  -8  -8   1        0.07        1.66      2.22 o 
  -7  -8   1        0.10        0.20      1.41 o 
  -6  -8   1        1.07        1.46      1.06 o 
  -5  -8   1        0.97        1.12      0.98 o 
  -4  -8   1        0.45        0.55      1.73 o 
  -3  -8   1        0.07        0.42      1.00 o 
  -2  -8   1        0.11        0.86      1.22 o 
  -1  -8   1        1.92        0.21      1.61 o 
   0  -8   1       11.53       11.02      1.72 o 
   1  -8   1       56.01       59.83      3.62 o 
   2  -8   1        3.81        2.97      0.95 o 
   3  -8   1        2.75        0.77      0.91 o 
   4  -8   1        5.35        4.55      1.12 o 
   5  -8   1        5.80        5.70      1.22 o 
   6  -8   1        0.20        1.28      1.07 o 
   7  -8   1        1.03        2.00      1.17 o 
  -9  -7   1        2.72        2.29      2.19 o 
  -8  -7   1        8.75        9.69      2.59 o 
  -7  -7   1        4.73        4.15      2.82 o 
  -6  -7   1        1.52        2.84      0.96 o 
  -5  -7   1        2.05        2.05      0.83 o 
  -4  -7   1        0.85        0.24      0.74 o 
  -3  -7   1       16.80       16.65      1.47 o 
  -2  -7   1        0.27        0.89      0.97 o 
  -1  -7   1        0.59       -0.37      0.89 o 
   0  -7   1        1.31        2.12      0.79 o 
   1  -7   1       25.08       24.35      1.67 o 
   2  -7   1        0.39        0.37      0.71 o 
   3  -7   1        0.83       -0.11      0.67 o 
   4  -7   1        7.67        7.15      1.06 o 
   5  -7   1        6.76        6.27      1.54 o 
   6  -7   1        0.59        0.21      0.88 o 
   7  -7   1        3.47        2.66      1.30 o 
   8  -7   1        0.56       -1.07      1.16 o 
   9  -7   1        2.07        4.74      2.43 o 
 -10  -6   1        2.60        2.95      2.22 o 
  -9  -6   1       20.14       14.30      2.72 o 
  -8  -6   1        0.07        1.92      1.53 o 
  -7  -6   1        4.94        3.27      1.31 o 
  -6  -6   1       26.30       26.56      1.85 o 
  -5  -6   1        0.21        0.47      0.65 o 
  -4  -6   1        1.05        0.74      0.64 o 
  -3  -6   1       20.33       19.59      1.45 o 
  -2  -6   1       18.38       19.77      1.16 o 
  -1  -6   1       16.59       14.43      1.15 o 
   0  -6   1       23.34       19.82      1.20 o 
   1  -6   1      252.84      241.66      4.85 o 
   2  -6   1       22.14       22.05      1.50 o 
   3  -6   1       51.15       56.11      4.15 o 
   4  -6   1       13.22       14.73      2.03 o 
   5  -6   1       44.64       43.18      2.96 o 
   6  -6   1        2.37        4.52      0.96 o 
   7  -6   1        0.47       -0.86      0.94 o 
   8  -6   1        0.64        1.12      1.78 o 
   9  -6   1        1.11        3.39      1.79 o 
  10  -6   1        1.34        3.94      2.05 o 
 -11  -5   1        1.61        2.46      2.09 o 
 -10  -5   1        1.83        3.16      1.69 o 
  -9  -5   1       13.19       13.90      2.59 o 
  -8  -5   1       55.33       63.37      4.15 o 
  -7  -5   1        4.76        5.15      1.73 o 
  -6  -5   1       20.13       18.75      1.45 o 
  -5  -5   1       23.70       29.43      1.36 o 
  -4  -5   1        8.24        5.58      0.69 o 
  -3  -5   1      133.10      136.98      2.36 o 
  -2  -5   1        2.21        1.73      0.43 o 
  -1  -5   1       15.71       18.56      0.97 o 
   0  -5   1       50.66       45.67      1.29 o 
   1  -5   1      177.42      179.98      5.33 o 
   2  -5   1        1.17        1.00      0.40 o 
   3  -5   1        4.07        3.47      0.89 o 
   4  -5   1       24.85       25.05      1.52 o 
   5  -5   1       47.26       51.04      1.93 o 
   6  -5   1       24.14       25.63      1.71 o 
   7  -5   1       17.48       18.82      1.95 o 
   8  -5   1        2.16        2.52      1.14 o 
   9  -5   1       11.06        8.93      2.46 o 
  10  -5   1        2.91        2.39      1.96 o 
  11  -5   1        0.30        2.56      1.96 o 
 -12  -4   1        1.13        5.88      2.26 o 
 -11  -4   1        1.37        0.80      1.59 o 
 -10  -4   1        0.37        1.03      1.37 o 
  -9  -4   1      137.35      125.48      5.94 o 
  -8  -4   1        2.45        3.35      1.40 o 
  -7  -4   1       20.63       23.57      1.73 o 
  -6  -4   1       51.99       53.59      3.03 o 
  -5  -4   1        0.63        0.40      0.38 o 
  -4  -4   1        0.38        0.07      0.31 o 
  -3  -4   1      113.78      114.21      1.97 o 
  -2  -4   1       20.16       18.46      0.89 o 
  -1  -4   1        3.33        3.10      0.44 o 
   0  -4   1       96.77       90.05      2.13 o 
   1  -4   1     1450.45     1497.60     25.19 o 
   2  -4   1       13.18       10.87      0.66 o 
   3  -4   1      121.08      122.20      2.16 o 
   4  -4   1      164.72      164.13      2.43 o 
   5  -4   1      258.89      247.06      5.11 o 
   6  -4   1       80.84       76.61      2.88 o 
   7  -4   1       17.38       16.90      3.65 o 
   8  -4   1       16.22       15.46      2.62 o 
   9  -4   1        1.63        2.65      1.53 o 
  10  -4   1        5.51        6.11      2.05 o 
  11  -4   1        3.39        2.79      1.89 o 
 -12  -3   1       15.19       25.41      3.78 o 
 -11  -3   1       13.42       13.90      2.88 o 
 -10  -3   1        4.53        3.71      1.66 o 
  -9  -3   1        3.85        3.34      1.09 o 
  -8  -3   1       54.47       57.72      2.49 o 
  -7  -3   1       43.40       37.37      3.96 o 
  -6  -3   1      110.98      108.21      2.88 o 
  -5  -3   1       11.82       12.93      1.89 o 
  -4  -3   1       12.25       19.51      0.91 o 
  -3  -3   1      131.91      155.84      2.15 o 
  -2  -3   1       14.06       17.05      0.50 o 
  -1  -3   1       38.28       41.21      1.44 o 
   0  -3   1       12.25       13.00      0.60 o 
   1  -3   1      111.19      106.52      1.52 o 
   2  -3   1       32.14       29.81      0.79 o 
   3  -3   1       50.35       60.10      1.41 o 
   4  -3   1      307.25      281.10      3.23 o 
   5  -3   1       22.95       19.69      1.02 o 
   6  -3   1       62.67       61.41      1.79 o 
   7  -3   1       40.99       38.22      1.65 o 
   8  -3   1       27.45       20.00      2.72 o 
   9  -3   1        1.57        0.00      1.40 o 
  10  -3   1       36.54       27.51      3.58 o 
  11  -3   1        1.35       -0.33      1.56 o 
  12  -3   1        5.48        3.22      1.89 o 
 -13  -2   1       25.09       31.68      4.35 o 
 -11  -2   1        0.39        0.80      1.37 o 
 -10  -2   1        1.28        2.12      1.26 o 
  -9  -2   1      456.83      436.42     10.82 o 
  -8  -2   1        6.87        7.46      1.50 o 
  -7  -2   1       73.67       68.48      3.29 o 
  -6  -2   1       59.49       58.10      2.79 o 
  -5  -2   1        3.12        1.06      0.67 o 
  -4  -2   1        0.72        0.65      0.48 o 
  -3  -2   1      428.53      391.43      3.71 o 
  -2  -2   1        5.71        5.41      0.39 o 
  -1  -2   1      678.81      696.54      6.20 o 
   0  -2   1      343.16      395.30      3.30 o 
   1  -2   1     6238.75     6862.99     44.84 o 
   2  -2   1      845.63      862.82      6.55 o 
   3  -2   1      163.26      153.70      1.94 o 
   4  -2   1      906.87     1019.58      9.39 o 
   5  -2   1      957.53     1087.61     10.28 o 
   6  -2   1      438.10      383.62      5.28 o 
   7  -2   1      129.15      136.71      3.45 o 
   8  -2   1       69.01       75.70      2.73 o 
   9  -2   1        1.71        2.27      1.11 o 
  10  -2   1       12.36       13.11      2.59 o 
  11  -2   1       19.05       22.40      3.42 o 
  12  -2   1       17.49       22.10      3.55 o 
 -13  -1   1        4.06        3.05      1.96 o 
 -12  -1   1       16.96       15.76      2.88 o 
 -11  -1   1       15.08       14.69      2.69 o 
 -10  -1   1        0.90       -0.39      1.13 o 
  -9  -1   1       24.34       23.26      2.82 o 
  -8  -1   1      202.89      204.14      6.53 o 
  -7  -1   1       19.89       27.54      2.49 o 
  -6  -1   1      308.69      313.60      7.49 o 
  -5  -1   1      109.70      105.07      3.55 o 
  -4  -1   1       31.69       31.99      1.73 o 
  -3  -1   1      852.22      845.70     13.04 o 
  -2  -1   1       50.70       65.16      1.01 o 
  -1  -1   1     1389.33     1485.07      9.87 o 
   0  -1   1       87.61       96.59      1.39 o 
   1  -1   1     1605.00     1764.26     16.85 o 
   2  -1   1       95.20      104.88      1.49 o 
   3  -1   1       68.02       71.35      1.64 o 
   4  -1   1      451.29      398.68      5.46 o 
   5  -1   1      193.40      189.79      3.66 o 
   6  -1   1      467.98      489.34      9.82 o 
   7  -1   1       88.01      103.61      4.18 o 
   8  -1   1       32.60       37.19      2.98 o 
   9  -1   1       25.48       24.79      2.79 o 
  10  -1   1       32.48       24.89      3.05 o 
  11  -1   1        0.09        0.23      1.46 o 
 -13   0   1       32.05       33.18      4.32 o 
 -12   0   1       19.31       27.33      3.78 o 
 -11   0   1        8.82       11.28      2.33 o 
 -10   0   1        5.77       10.42      2.22 o 
  -9   0   1      546.27      520.52     12.44 o 
  -8   0   1       18.27       24.68      2.72 o 
  -7   0   1      369.30      359.12      8.89 o 
  -6   0   1      336.14      397.60      8.93 o 
  -5   0   1      101.44       84.00      3.26 o 
  -4   0   1        2.86        0.86      0.70 o 
  -3   0   1     2099.29     2126.52     29.79 o 
  -2   0   1     1514.55     1552.75     21.70 o 
  -1   0   1       55.80       56.49      1.04 o 
   0   0   1        7.42        8.32      0.43 o 
   1   0   1     7330.54     7822.81    104.08 o 
   2   0   1      407.76      435.89      7.04 o 
   3   0   1     1552.67     1698.24     24.22 o 
   4   0   1      736.72     1017.90     15.96 o 
   5   0   1     1860.69     2393.45     34.53 o 
   6   0   1      497.34      471.12      9.85 o 
   7   0   1       62.75       63.41      3.32 o 
   8   0   1       20.46       22.26      2.56 o 
   9   0   1        7.98       16.89      2.49 o 
  10   0   1        5.13        3.35      1.53 o 
  11   0   1        7.99        6.43      2.05 o 
  12   0   1       10.90       12.38      2.75 o 
  13   0   1       15.34       19.97      3.32 o 
 -13   1   1        4.05        1.09      1.89 o 
 -12   1   1       16.88       21.60      3.48 o 
 -11   1   1       15.02       14.43      2.69 o 
 -10   1   1        1.03        4.41      1.46 o 
  -9   1   1       24.59       25.12      3.05 o 
  -8   1   1      202.93      204.34      6.94 o 
  -7   1   1       19.96       24.79      2.59 o 
  -6   1   1      308.87      322.42      7.96 o 
  -5   1   1      109.92      102.58      3.78 o 
  -4   1   1       32.70       29.37      1.79 o 
  -3   1   1      851.61      843.45     13.34 o 
  -2   1   1       50.70       66.16      2.09 o 
  -1   1   1     1389.47     1495.55     18.85 o 
   0   1   1       88.90       99.23      1.92 o 
   1   1   1     1605.47     1739.90     21.63 o 
   6   1   1      468.03      484.56     10.31 o 
   7   1   1       88.49      108.33      4.48 o 
   8   1   1       32.29       27.54      2.88 o 
   9   1   1       25.28       27.71      3.19 o 
  10   1   1       32.28       23.16      3.19 o 
  11   1   1        0.07        2.05      1.59 o 
  12   1   1        4.31        3.71      2.09 o 
  13   1   1        6.36       10.39      2.75 o 
 -13   2   1       25.09       29.19      4.15 o 
 -12   2   1        6.41        4.81      2.19 o 
 -11   2   1        0.44       -0.70      1.32 o 
 -10   2   1        1.25       -0.36      1.13 o 
  -9   2   1      456.77      457.86     11.84 o 
  -8   2   1        6.89        4.74      1.56 o 
  -7   2   1       74.01       63.04      3.58 o 
  -6   2   1       60.05       57.56      3.08 o 
  -5   2   1        3.05        2.56      0.86 o 
   1   2   1     6238.98     6866.56     82.25 o 
   7   2   1      129.20      128.56      5.11 o 
   8   2   1       68.99       69.31      4.01 o 
   9   2   1        1.74        4.54      1.43 o 
  10   2   1       12.35       13.70      2.52 o 
  11   2   1       18.93       19.91      3.22 o 
  12   2   1       17.42       16.32      3.32 o 
 -12   3   1       15.16       18.15      3.19 o 
 -11   3   1       13.19       14.07      2.82 o 
 -10   3   1        4.29        1.79      1.56 o 
  -9   3   1        3.71        5.18      1.76 o 
  -8   3   1       54.47       58.00      3.81 o 
  -7   3   1       43.46       38.49      3.29 o 
  -6   3   1      110.47      105.07      4.45 o 
   8   3   1       26.86       24.65      3.02 o 
   9   3   1        1.52        0.03      1.09 o 
  10   3   1       36.52       30.13      3.71 o 
  11   3   1        1.38       -0.67      1.59 o 
  12   3   1        5.45        5.18      2.15 o 
 -12   4   1        1.11        1.86      1.86 o 
 -11   4   1        1.35        1.06      1.53 o 
 -10   4   1        0.36       -0.53      1.50 o 
  -9   4   1      137.26      135.43      6.34 o 
  -8   4   1        2.18        3.42      1.46 o 
  -7   4   1       20.56       25.28      2.98 o 
   9   4   1        1.60        2.95      1.56 o 
  10   4   1        5.46        7.36      2.12 o 
  11   4   1        3.40        3.78      1.89 o 
  12   4   1        2.39        2.56      1.99 o 
 -11   5   1        1.53        0.43      1.99 o 
 -10   5   1        1.77        2.49      1.89 o 
  -9   5   1       13.14       11.25      2.56 o 
  -8   5   1       55.33       65.06      4.38 o 
  -7   5   1        4.79        7.23      1.89 o 
   9   5   1       11.03        9.92      2.56 o 
  10   5   1        2.90        1.37      1.99 o 
  11   5   1        0.31       -1.19      1.53 o 
 -10   6   1        2.60        2.46      2.09 o 
  -9   6   1       20.15       19.58      3.11 o 
  -8   6   1        0.06        1.29      1.69 o 
   9   6   1        1.11        0.30      1.73 o 
  10   6   1        1.34        1.56      2.09 o 
  -9   7   1        2.71        0.93      2.02 o 
  -8   7   1        8.75        8.79      2.62 o 
   9   7   1        2.06        2.33      2.33 o 
  -8   8   1        0.07        0.57      2.15 o 
  -7   8   1        0.10       -0.47      1.89 o 
  -5  -9   2        0.00        1.90      1.56 o 
  -4  -9   2        0.27       -0.21      1.74 o 
  -3  -9   2        0.00        0.58      1.34 o 
  -2  -9   2        0.27       -1.33      1.33 o 
  -1  -9   2        0.79        1.87      1.59 o 
   0  -9   2        0.03        0.05      1.46 o 
   1  -9   2        1.87        2.59      1.66 o 
   2  -9   2        2.64        4.14      1.55 o 
   3  -9   2        0.05        1.66      1.99 o 
   4  -9   2        0.53       -0.75      1.29 o 
   5  -9   2        1.95       -1.37      1.39 o 
  -8  -8   2        7.21        8.22      1.87 o 
  -7  -8   2        2.27        2.98      1.54 o 
  -6  -8   2        0.21        0.11      1.26 o 
  -5  -8   2        1.54        1.47      1.13 o 
  -4  -8   2        0.59       -0.70      1.09 o 
  -3  -8   2        3.64        3.88      1.28 o 
  -2  -8   2        0.65        1.14      1.20 o 
  -1  -8   2        5.26        6.35      1.47 o 
   0  -8   2        4.59        3.42      1.31 o 
   1  -8   2        0.70        1.59      0.91 o 
   2  -8   2        4.14        3.69      1.05 o 
   3  -8   2        0.96        0.72      0.91 o 
   4  -8   2        8.28        7.33      1.27 o 
   5  -8   2        0.84        0.68      1.17 o 
   6  -8   2        4.93        4.59      1.24 o 
   7  -8   2        0.31        1.33      2.09 o 
  -9  -7   2       19.34       20.37      3.42 o 
  -8  -7   2        3.40        3.79      1.41 o 
  -7  -7   2        1.04        3.06      1.29 o 
  -6  -7   2        7.80        6.63      1.48 o 
  -5  -7   2        3.16        4.29      1.23 o 
  -4  -7   2        0.85        0.76      0.73 o 
  -3  -7   2        0.70        1.36      1.02 o 
  -2  -7   2        2.91        2.84      0.84 o 
  -1  -7   2        1.32        3.60      1.31 o 
   0  -7   2        5.57        5.01      1.09 o 
   1  -7   2        2.14        1.22      0.73 o 
   2  -7   2       14.08       19.38      1.58 o 
   3  -7   2        0.57        0.38      0.78 o 
   4  -7   2        1.33        2.07      0.84 o 
   5  -7   2        3.70        3.91      1.03 o 
   6  -7   2        6.41        8.25      1.72 o 
   7  -7   2        0.73        0.47      1.16 o 
   8  -7   2        6.38        6.51      1.69 o 
   9  -7   2        0.37        0.68      1.17 o 
 -10  -6   2        1.50        1.82      2.05 o 
  -9  -6   2        2.22        2.62      1.79 o 
  -8  -6   2       66.02       56.50      4.41 o 
  -7  -6   2        2.08        4.87      1.86 o 
  -6  -6   2        2.77        3.52      2.09 o 
  -5  -6   2        1.53        0.69      0.79 o 
  -4  -6   2        0.37        0.73      0.53 o 
  -3  -6   2       99.29      103.17      2.85 o 
  -2  -6   2       20.61       18.59      1.32 o 
  -1  -6   2       42.42       46.96      1.75 o 
   0  -6   2       46.75       49.85      5.82 o 
   1  -6   2        5.20        5.92      0.85 o 
   2  -6   2        0.74       -0.12      0.57 o 
   3  -6   2        1.77        2.94      0.76 o 
   4  -6   2       21.80       21.17      1.55 o 
   5  -6   2       15.10       14.10      1.37 o 
   6  -6   2        4.16        3.75      1.11 o 
   7  -6   2        1.26        1.52      1.00 o 
   8  -6   2        1.99        2.16      1.20 o 
   9  -6   2        3.26        4.60      1.48 o 
  10  -6   2        3.74        5.67      2.29 o 
 -11  -5   2        1.05        1.19      1.92 o 
 -10  -5   2       21.59       25.68      3.71 o 
  -9  -5   2       45.35       38.82      4.01 o 
  -8  -5   2       12.28       12.57      2.43 o 
  -7  -5   2        0.20       -0.34      0.81 o 
  -6  -5   2       75.36       69.66      2.16 o 
  -5  -5   2       46.78       44.15      1.84 o 
  -4  -5   2        0.93        1.25      0.50 o 
  -3  -5   2        0.64        1.06      0.44 o 
  -2  -5   2       14.74       13.12      0.88 o 
  -1  -5   2        7.53        8.70      0.71 o 
   0  -5   2       97.99       92.56      3.96 o 
   1  -5   2        7.84        7.90      0.87 o 
   2  -5   2       32.15       32.53      1.55 o 
   3  -5   2        8.27        7.60      0.88 o 
   4  -5   2        2.63        2.79      0.67 o 
   5  -5   2        4.83        4.69      0.81 o 
   6  -5   2       29.48       35.87      2.49 o 
   7  -5   2        2.47        1.97      0.98 o 
   8  -5   2       23.47       22.59      2.30 o 
   9  -5   2        0.44        1.25      1.13 o 
  10  -5   2        1.18        1.26      1.73 o 
  11  -5   2        0.99        5.41      2.12 o 
 -12  -4   2        6.64        6.27      2.59 o 
 -11  -4   2        1.52        1.50      1.73 o 
 -10  -4   2        0.52        3.35      1.69 o 
  -9  -4   2        1.42        0.84      0.88 o 
  -8  -4   2      192.05      183.03      4.52 o 
  -7  -4   2       24.28       24.23      1.81 o 
  -6  -4   2        9.80       10.59      1.46 o 
  -5  -4   2       13.17       13.82      1.05 o 
  -4  -4   2        6.01        4.77      0.75 o 
  -3  -4   2      378.09      376.68      4.28 o 
  -2  -4   2      138.68      129.27      1.91 o 
  -1  -4   2      299.51      368.57      4.52 o 
   0  -4   2       53.36       64.72      2.08 o 
   1  -4   2        8.85        7.14      0.53 o 
   2  -4   2        3.59        3.67      0.38 o 
   3  -4   2       43.55       43.85      1.96 o 
   4  -4   2       94.26      106.75      2.47 o 
   5  -4   2       19.36       19.49      1.70 o 
   6  -4   2       25.95       27.01      2.11 o 
   7  -4   2        3.93        3.83      1.09 o 
   8  -4   2        7.47        8.50      1.44 o 
   9  -4   2       25.05       22.36      3.19 o 
  10  -4   2        5.65        3.62      1.79 o 
  11  -4   2       13.78        9.82      2.69 o 
 -12  -3   2        9.73        6.17      2.29 o 
 -11  -3   2        0.54        0.90      1.68 o 
 -10  -3   2       17.00       17.40      1.90 o 
  -9  -3   2      174.78      162.76      4.45 o 
  -8  -3   2       11.96       11.42      2.28 o 
  -7  -3   2        2.06        1.50      0.71 o 
  -6  -3   2      153.98      161.45      3.67 o 
  -5  -3   2       35.07       33.33      1.28 o 
  -4  -3   2       54.90       58.87      1.60 o 
  -3  -3   2        1.12        0.91      0.30 o 
  -2  -3   2       46.88       39.30      0.79 o 
  -1  -3   2       53.69       64.45      1.19 o 
   0  -3   2      165.79      160.04      2.39 o 
   1  -3   2      235.52      235.40      3.37 o 
   2  -3   2      414.50      466.17      4.14 o 
   3  -3   2       55.11       50.55      1.03 o 
   4  -3   2       12.03       12.00      0.74 o 
   5  -3   2       20.10       28.54      1.18 o 
   6  -3   2      216.89      231.96     10.93 o 
   7  -3   2       67.00       64.51      2.71 o 
   8  -3   2      185.39      172.56      8.18 o 
   9  -3   2        8.28       10.36      2.09 o 
  10  -3   2        1.07        0.67      1.37 o 
  11  -3   2       19.16       21.47      3.32 o 
  12  -3   2        7.31       11.25      2.49 o 
 -12  -2   2       11.71       18.02      2.98 o 
 -11  -2   2        0.84        1.13      1.32 o 
 -10  -2   2        2.49        1.82      1.26 o 
  -9  -2   2        0.60        2.72      1.29 o 
  -8  -2   2      421.00      389.31      9.62 o 
  -7  -2   2      151.87      148.87      5.18 o 
  -6  -2   2       27.21       31.26      2.09 o 
  -5  -2   2       93.27       98.30      3.52 o 
  -4  -2   2       65.24       52.32      1.74 o 
  -3  -2   2     1163.15     1118.83      8.18 o 
  -2  -2   2      583.52      574.28      6.40 o 
  -1  -2   2     1540.38     1731.05     11.70 o 
   0  -2   2        8.41        7.39      0.49 o 
   1  -2   2      199.99      206.89      2.68 o 
   2  -2   2       59.52       65.02      1.37 o 
   3  -2   2      298.21      295.58      4.18 o 
   4  -2   2      234.76      273.22      3.49 o 
   5  -2   2       21.88       29.78      1.22 o 
   6  -2   2       74.79       74.21      1.97 o 
   7  -2   2       34.40       38.03      1.67 o 
   8  -2   2       14.51       12.80      2.74 o 
   9  -2   2       73.92       63.07      4.22 o 
  10  -2   2        7.68        4.41      1.89 o 
  11  -2   2       34.31       29.56      3.81 o 
  12  -2   2        4.30        3.62      1.96 o 
 -13  -1   2        3.39        2.26      1.86 o 
 -12  -1   2       13.97       13.70      2.75 o 
 -11  -1   2       10.13       11.94      2.29 o 
 -10  -1   2       75.45       66.39      4.18 o 
  -9  -1   2      168.76      172.59      6.43 o 
  -8  -1   2       24.94       23.62      2.72 o 
  -7  -1   2        2.27        1.86      0.83 o 
  -6  -1   2      801.17      818.76     14.60 o 
  -5  -1   2      288.69      263.27      6.27 o 
  -4  -1   2       30.06       32.02      1.79 o 
  -3  -1   2       11.05       12.03      0.69 o 
  -2  -1   2       15.67       16.93      0.93 o 
  -1  -1   2      733.83      747.40      5.32 o 
   0  -1   2     1438.51     1494.14     19.84 o 
   1  -1   2     2148.30     2124.26     31.49 o 
   2  -1   2      189.13      207.56      3.11 o 
   3  -1   2       46.52       49.14      1.16 o 
   4  -1   2       92.67      114.18      2.44 o 
   5  -1   2        2.11        2.35      0.57 o 
   6  -1   2      484.21      523.39      7.54 o 
   7  -1   2       31.62       32.85      2.59 o 
   8  -1   2      229.24      191.66      6.17 o 
   9  -1   2        2.42        1.99      1.19 o 
  10  -1   2        1.12        3.45      1.50 o 
 -13   0   2        0.10       -1.53      1.53 o 
 -12   0   2       45.10       51.10      4.84 o 
 -11   0   2        7.22       13.00      2.56 o 
 -10   0   2        8.55       10.88      2.26 o 
  -9   0   2       27.93       36.16      3.55 o 
  -8   0   2      941.97      960.50     18.24 o 
  -7   0   2      668.55      685.65     13.77 o 
  -6   0   2      107.33      112.11      4.28 o 
  -5   0   2      126.34      114.73      3.94 o 
  -4   0   2       53.15       44.29      2.19 o 
  -3   0   2     5252.24     5520.38     49.49 o 
  -2   0   2     4056.75     4239.28     38.11 o 
  -1   0   2     3043.94     3299.10     24.41 o 
   0   0   2      780.72      839.84     11.05 o 
   1   0   2      742.17      712.12     10.31 o 
   2   0   2      438.02      427.73      7.07 o 
   3   0   2     1140.15     1272.17     18.68 o 
   4   0   2      122.59      131.02      3.78 o 
   5   0   2      309.03      349.86      7.53 o 
   6   0   2        0.12        0.50      0.70 o 
   7   0   2       10.49       13.34      1.89 o 
   8   0   2       30.35       21.24      2.52 o 
   9   0   2       44.59       37.40      3.39 o 
  10   0   2       43.97       37.12      3.62 o 
  11   0   2       23.87       26.58      3.42 o 
  12   0   2        4.14        5.70      2.22 o 
 -13   1   2        3.43        4.68      2.05 o 
 -12   1   2       14.23       12.38      2.79 o 
 -11   1   2       10.51       10.78      2.49 o 
 -10   1   2       75.53       82.08      4.81 o 
  -9   1   2      168.81      160.78      6.47 o 
  -8   1   2       25.11       27.48      3.02 o 
  -7   1   2        2.93        0.43      0.80 o 
  -6   1   2      802.11      800.51     14.97 o 
  -5   1   2      288.74      246.44      6.40 o 
  -4   1   2       29.13       27.10      1.76 o 
  -3   1   2       10.38       11.91      1.19 o 
  -2   1   2       15.75       16.05      1.45 o 
  -1   1   2      733.81      747.74      7.60 o 
   0   1   2     1437.81     1504.05     18.98 o 
   1   1   2     2147.17     2174.60     26.47 o 
   7   1   2       31.96       30.79      2.75 o 
   8   1   2      229.11      192.04      6.47 o 
   9   1   2        2.24        1.43      1.22 o 
  10   1   2        1.06        0.39      1.26 o 
  11   1   2       27.52       25.68      3.45 o 
  12   1   2        6.03        5.41      2.12 o 
 -13   2   2        3.67        2.49      1.92 o 
 -12   2   2       11.69       16.58      3.29 o 
 -11   2   2        0.78        2.05      1.59 o 
 -10   2   2        2.78        1.26      1.32 o 
  -9   2   2        0.77       -1.09      1.13 o 
  -8   2   2      421.10      384.73     10.25 o 
  -7   2   2      151.92      159.15      5.77 o 
  -6   2   2       27.09       32.88      2.72 o 
  -5   2   2       93.20       96.18      3.78 o 
  -4   2   2       65.07       55.97      2.59 o 
  -3   2   2     1163.33     1134.78     17.38 o 
  -2   2   2      580.70      571.95      9.53 o 
  -1   2   2     1539.65     1715.92     16.31 o 
   0   2   2        7.75        9.22      0.86 o 
   1   2   2      200.05      205.80      3.65 o 
   2   2   2       58.52       66.69      1.73 o 
   3   2   2      297.99      291.74      4.84 o 
   8   2   2       14.45       12.28      2.12 o 
   9   2   2       73.87       67.12      4.15 o 
  10   2   2        7.73        6.40      2.05 o 
  11   2   2       34.23       32.22      4.01 o 
  12   2   2        4.32        4.22      2.15 o 
 -12   3   2        9.87       10.68      2.82 o 
 -11   3   2        0.65       -0.33      1.40 o 
 -10   3   2       16.83       17.98      2.98 o 
  -9   3   2      174.90      164.36      6.84 o 
  -8   3   2       12.04       16.73      2.56 o 
  -7   3   2        2.12        1.40      1.06 o 
  -6   3   2      154.22      159.95      5.60 o 
  -5   3   2       34.69       36.96      2.43 o 
  -4   3   2       54.73       60.15      2.88 o 
   1   3   2      235.08      241.96      4.22 o 
   2   3   2      414.56      464.46      6.84 o 
   3   3   2       55.05       49.43      1.46 o 
   4   3   2       12.06       13.21      0.86 o 
   9   3   2        8.34       11.81      2.36 o 
  10   3   2        1.03        1.69      1.59 o 
  11   3   2       19.13       19.14      3.32 o 
  12   3   2        7.37        5.70      2.29 o 
 -12   4   2        6.60        7.00      2.29 o 
 -11   4   2        1.47        1.92      1.76 o 
 -10   4   2        0.60       -1.13      1.29 o 
  -9   4   2        1.25        0.90      1.37 o 
  -8   4   2      191.83      192.63      7.20 o 
  -7   4   2       24.41       22.93      2.79 o 
  -6   4   2        9.81       10.59      1.79 o 
  -5   4   2       13.07       12.38      1.89 o 
  10   4   2        5.77        6.40      2.09 o 
  11   4   2       13.80       15.90      3.08 o 
 -11   5   2        1.10        1.73      2.19 o 
 -10   5   2       21.51       22.63      3.52 o 
  -9   5   2       45.42       48.90      4.51 o 
  -8   5   2       12.30       12.67      2.46 o 
  -7   5   2        0.14        1.46      1.13 o 
  -6   5   2       75.63       71.83      4.01 o 
  10   5   2        1.15        2.52      1.76 o 
  11   5   2        0.99        1.43      1.76 o 
 -10   6   2        1.54        1.19      2.09 o 
  -9   6   2        2.24        0.33      1.59 o 
  -8   6   2       66.00       64.57      4.45 o 
  -7   6   2        2.17        3.75      1.76 o 
  -6   6   2        2.73        4.95      1.66 o 
  10   6   2        3.75        2.33      2.36 o 
  -9   7   2       19.36       24.09      3.85 o 
  -8   7   2        3.40        2.69      1.96 o 
  -7   7   2        1.01        1.73      1.63 o 
  -6   7   2        7.88        6.40      1.96 o 
  -8   8   2        7.21        8.63      2.79 o 
  -7   8   2        2.29        0.86      1.79 o 
  -5  -9   3        1.43        1.96      1.86 o 
  -4  -9   3        0.12       -0.23      1.82 o 
  -3  -9   3        0.16        0.20      1.92 o 
  -2  -9   3        0.13       -0.53      1.69 o 
  -1  -9   3        0.18        1.13      2.02 o 
   0  -9   3        1.50        1.76      1.86 o 
   1  -9   3        0.28        0.63      2.05 o 
   2  -9   3        0.44       -0.90      1.22 o 
   3  -9   3        0.60        0.04      1.29 o 
   4  -9   3        1.19       -0.33      1.32 o 
  -8  -8   3        7.06        8.70      2.82 o 
  -7  -8   3        8.56        8.35      1.81 o 
  -6  -8   3        0.08       -0.30      1.25 o 
  -5  -8   3        4.37        3.46      1.40 o 
  -4  -8   3        8.39        6.20      1.55 o 
  -3  -8   3        1.76        0.94      1.11 o 
  -2  -8   3        2.14        2.75      1.23 o 
  -1  -8   3        7.54        9.99      3.16 o 
   0  -8   3        3.58        3.60      1.04 o 
   1  -8   3        1.63        0.56      1.03 o 
   2  -8   3        4.27        4.44      1.42 o 
   3  -8   3        1.58        2.12      1.27 o 
   4  -8   3        0.64        2.62      1.34 o 
   5  -8   3        0.53        1.77      1.69 o 
   6  -8   3        1.63        0.17      1.25 o 
   7  -8   3        0.09       -0.06      1.25 o 
  -9  -7   3        0.12        0.30      1.96 o 
  -8  -7   3        6.87        3.51      1.51 o 
  -7  -7   3        0.31        1.60      1.20 o 
  -6  -7   3        0.49       -0.92      0.92 o 
  -5  -7   3       17.03       16.34      1.89 o 
  -4  -7   3        0.43        0.91      0.95 o 
  -3  -7   3        1.03        1.53      0.83 o 
  -2  -7   3        0.91        1.47      0.71 o 
  -1  -7   3        9.13        9.84      1.17 o 
   0  -7   3       10.51       12.61      1.27 o 
   1  -7   3        1.19        2.47      0.84 o 
   2  -7   3        1.77        2.91      0.87 o 
   3  -7   3        4.18        3.78      0.94 o 
   4  -7   3        4.73        4.37      0.98 o 
   5  -7   3        3.07        3.86      1.84 o 
   6  -7   3        0.19        0.66      1.37 o 
   7  -7   3        0.35        0.20      1.15 o 
   8  -7   3        0.26       -0.12      0.99 o 
 -10  -6   3        1.19        0.73      1.99 o 
  -9  -6   3       23.57       28.67      3.71 o 
  -8  -6   3       18.73       18.66      2.05 o 
  -7  -6   3       36.87       39.08      2.75 o 
  -6  -6   3        1.59        1.61      0.95 o 
  -5  -6   3       37.15       39.77      1.92 o 
  -4  -6   3        8.01        7.91      0.97 o 
  -3  -6   3        7.64        6.55      0.80 o 
  -2  -6   3       10.17        8.09      0.99 o 
  -1  -6   3       13.40       17.18      1.31 o 
   0  -6   3        1.46        2.97      0.89 o 
   1  -6   3        6.08        5.28      0.80 o 
   2  -6   3       10.94        9.94      1.04 o 
   3  -6   3        0.96        1.41      0.66 o 
   4  -6   3        0.31        0.91      0.67 o 
   5  -6   3        3.49        4.88      0.97 o 
   6  -6   3        6.57        6.23      1.36 o 
   7  -6   3        2.92        4.92      1.42 o 
   8  -6   3        2.91        3.20      3.96 o 
   9  -6   3        1.60        0.80      1.12 o 
 -11  -5   3        9.99       10.62      2.56 o 
 -10  -5   3        6.55       10.28      2.46 o 
  -9  -5   3        4.08        5.83      1.96 o 
  -8  -5   3       67.35       66.30      2.77 o 
  -7  -5   3        9.40       11.69      1.20 o 
  -6  -5   3        2.94        3.43      0.75 o 
  -5  -5   3       99.45       95.64      2.47 o 
  -4  -5   3        1.05        0.23      0.49 o 
  -3  -5   3       70.22       65.97      2.42 o 
  -2  -5   3       22.22       21.47      1.07 o 
  -1  -5   3      125.16      117.94      2.09 o 
   0  -5   3       17.65       16.79      1.15 o 
   1  -5   3        0.35        0.50      0.42 o 
   2  -5   3        1.28        0.24      0.63 o 
   3  -5   3       20.50       19.30      2.04 o 
   4  -5   3        9.37        6.17      0.85 o 
   5  -5   3        3.94        4.57      1.13 o 
   6  -5   3        0.00       -0.44      0.71 o 
   7  -5   3        0.76       -0.08      0.84 o 
   8  -5   3        0.74        1.25      1.00 o 
   9  -5   3        7.48        7.12      1.91 o 
  10  -5   3        0.39        1.92      1.76 o 
 -12  -4   3       45.47       49.70      5.08 o 
 -11  -4   3        0.57        0.73      1.59 o 
 -10  -4   3        5.42        5.61      1.28 o 
  -9  -4   3       53.65       56.81      4.35 o 
  -8  -4   3       90.09       87.27      5.00 o 
  -7  -4   3      120.19      121.17      3.48 o 
  -6  -4   3        6.22        4.82      1.07 o 
  -5  -4   3       27.16       31.31      1.44 o 
  -4  -4   3       80.39       68.66      1.83 o 
  -3  -4   3        6.84        6.04      0.91 o 
  -2  -4   3      123.47      125.37      1.92 o 
  -1  -4   3      247.29      288.15      4.91 o 
   0  -4   3        0.31        0.24      0.29 o 
   1  -4   3        5.21        6.34      0.81 o 
   2  -4   3       29.64       30.65      1.29 o 
   3  -4   3       30.22       30.84      1.54 o 
   4  -4   3       40.43       44.72      1.62 o 
   5  -4   3       81.38       83.59      3.37 o 
   6  -4   3       17.86       17.92      2.39 o 
   7  -4   3        4.69        5.34      1.13 o 
   8  -4   3       27.67       27.65      6.82 o 
   9  -4   3        0.84        1.01      1.16 o 
  10  -4   3       11.06       11.48      2.62 o 
  11  -4   3        0.67        3.19      1.82 o 
 -12  -3   3        1.39        2.62      1.37 o 
 -11  -3   3       13.30       12.92      1.87 o 
 -10  -3   3        3.02        1.89      1.01 o 
  -9  -3   3       27.90       26.28      2.16 o 
  -8  -3   3      187.50      167.19      4.32 o 
  -7  -3   3        0.63        0.30      0.60 o 
  -6  -3   3        0.85        0.87      0.46 o 
  -5  -3   3      328.29      314.70      3.42 o 
  -4  -3   3       50.21       49.48      1.13 o 
  -3  -3   3      145.38      143.97      1.93 o 
  -2  -3   3        2.26        2.67      0.35 o 
  -1  -3   3      748.86      739.59      9.13 o 
   0  -3   3      232.34      231.64      3.08 o 
   1  -3   3      358.60      381.25      5.20 o 
   2  -3   3       68.18       75.36      2.24 o 
   3  -3   3       24.55       23.28      1.12 o 
   4  -3   3       40.28       39.46      1.77 o 
   5  -3   3       71.58       70.06      2.50 o 
   6  -3   3       87.65       82.97      6.53 o 
   7  -3   3       35.22       39.65      2.51 o 
   8  -3   3       12.62       13.96      1.72 o 
   9  -3   3        7.53        7.40      2.05 o 
  10  -3   3        0.49       -1.32      1.32 o 
  11  -3   3        5.71        3.02      1.69 o 
  12  -3   3        5.23        5.37      2.09 o 
 -13  -2   3       25.33       29.56      3.81 o 
 -12  -2   3      107.78      122.55      6.34 o 
 -11  -2   3        2.40        1.63      1.46 o 
 -10  -2   3       13.07       15.52      2.43 o 
  -9  -2   3       91.75       92.40      4.58 o 
  -8  -2   3      246.70      250.40      7.56 o 
  -7  -2   3      297.03      293.19      7.77 o 
  -6  -2   3        4.90        7.63      1.32 o 
  -5  -2   3        1.68        1.60      0.75 o 
  -4  -2   3      434.01      439.78      4.74 o 
  -3  -2   3        4.62        5.01      0.40 o 
  -2  -2   3      750.04      824.93      7.15 o 
  -1  -2   3     1742.29     1855.34     12.64 o 
   0  -2   3       16.78       19.90      0.65 o 
   1  -2   3      257.59      275.95      4.58 o 
   2  -2   3       50.73       46.25      1.63 o 
   3  -2   3      172.08      150.30      2.52 o 
   4  -2   3      246.78      257.48      4.17 o 
   5  -2   3      375.88      365.49      6.24 o 
   6  -2   3       39.94       40.33      1.69 o 
   7  -2   3        5.19        4.97      1.04 o 
   8  -2   3       81.71       85.04      4.01 o 
   9  -2   3       13.07       15.96      2.69 o 
  10  -2   3       25.51       24.22      3.45 o 
  11  -2   3        0.89        0.36      1.63 o 
  12  -2   3        0.84        0.10      1.66 o 
 -13  -1   3       32.69       37.49      4.41 o 
 -12  -1   3       14.49       20.41      3.26 o 
 -11  -1   3       61.88       66.99      4.54 o 
 -10  -1   3       10.85       12.04      2.33 o 
  -9  -1   3       90.26       89.98      4.64 o 
  -8  -1   3      621.69      570.62     12.80 o 
  -7  -1   3       22.36       23.09      2.46 o 
  -6  -1   3       99.44       80.35      3.55 o 
  -5  -1   3      737.85      782.58      9.15 o 
  -4  -1   3       60.25       58.89      1.65 o 
  -3  -1   3     1489.93     1562.05     12.72 o 
  -2  -1   3      185.11      187.78      2.36 o 
  -1  -1   3     3920.33     4212.83     31.34 o 
   0  -1   3        0.82        0.82      0.53 o 
   1  -1   3      366.51      335.10      4.31 o 
   2  -1   3       62.40       62.48      1.84 o 
   3  -1   3      160.82      166.61      3.07 o 
   4  -1   3       58.92       76.50      1.65 o 
   5  -1   3       46.17       39.29      3.76 o 
   6  -1   3      111.72       86.29      2.80 o 
   7  -1   3       25.72       33.77      5.49 o 
   8  -1   3       23.59       28.60      2.72 o 
   9  -1   3       19.65       14.46      2.22 o 
  12  -1   3        7.45        6.01      2.22 o 
 -13   0   3       57.19       63.70      5.47 o 
 -12   0   3      120.23      135.60      6.87 o 
 -11   0   3       13.78       13.31      2.75 o 
 -10   0   3       64.18       58.26      4.05 o 
  -9   0   3      269.42      252.09      8.10 o 
  -8   0   3      215.28      230.35      7.30 o 
  -7   0   3      429.70      421.16      9.95 o 
  -6   0   3       79.69       74.68      3.45 o 
  -5   0   3       60.89       56.47      2.72 o 
  -4   0   3       85.85      130.63      3.32 o 
  -3   0   3       20.00       22.73      0.98 o 
  -2   0   3      612.63      626.21      6.95 o 
  -1   0   3      469.11      532.51      4.65 o 
   0   0   3     1016.10     1125.29      8.90 o 
   1   0   3      234.41      279.35      2.81 o 
   2   0   3        0.24        0.23      0.33 o 
   3   0   3        0.67        2.33      0.60 o 
   4   0   3       38.34       37.49      1.96 o 
   5   0   3      272.80      278.09      6.60 o 
   6   0   3       76.96       88.32      3.55 o 
   7   0   3       25.26       25.31      2.39 o 
   8   0   3       32.59       29.86      2.85 o 
   9   0   3        1.48        1.06      1.19 o 
  10   0   3       20.45       18.24      2.69 o 
  11   0   3        0.04        1.19      1.66 o 
 -13   1   3       32.79       35.33      4.51 o 
 -12   1   3       14.58       14.69      2.98 o 
 -11   1   3       62.02       64.96      5.21 o 
 -10   1   3       10.79       10.18      2.33 o 
  -9   1   3       90.39       81.45      4.68 o 
  -8   1   3      621.96      602.81     13.34 o 
  -7   1   3       23.01       21.70      2.49 o 
  -6   1   3       98.97       84.70      3.75 o 
  -5   1   3      737.51      786.25     14.10 o 
  -4   1   3       59.70       60.98      2.65 o 
  -3   1   3     1489.97     1571.68     15.68 o 
  -2   1   3      185.60      193.87      3.02 o 
  -1   1   3     3919.27     4247.48     38.04 o 
   0   1   3        1.63        1.17      0.49 o 
   1   1   3      366.37      342.05      4.71 o 
   2   1   3       62.03       65.70      1.31 o 
   3   1   3      160.78      166.19      3.68 o 
   8   1   3       23.54       27.54      2.88 o 
   9   1   3       19.66       16.32      2.46 o 
  10   1   3        3.01        3.42      1.59 o 
  11   1   3        2.90        4.22      1.82 o 
  12   1   3        7.37        5.34      2.29 o 
 -13   2   3       25.30       35.70      4.54 o 
 -12   2   3      107.81      134.54      7.10 o 
 -11   2   3        2.41        0.47      1.53 o 
 -10   2   3       13.23       12.31      2.49 o 
  -9   2   3       91.44       95.76      5.15 o 
  -8   2   3      247.04      260.38      8.19 o 
  -7   2   3      296.64      285.96      8.19 o 
  -6   2   3        4.87        6.84      1.40 o 
  -5   2   3        1.47        0.60      0.67 o 
  -4   2   3      433.64      448.50      8.99 o 
  -3   2   3        3.26        4.25      0.66 o 
  -2   2   3      749.28      821.72      9.01 o 
  -1   2   3     1742.61     1858.56     17.66 o 
   0   2   3       16.75       19.80      0.66 o 
   1   2   3      257.74      280.52      5.01 o 
   2   2   3       50.67       43.03      1.66 o 
   3   2   3      171.89      151.09      3.42 o 
   4   2   3      245.63      253.05      5.05 o 
   9   2   3       12.73       17.41      2.62 o 
  10   2   3       25.44       20.57      3.11 o 
  11   2   3        0.87       -1.26      1.40 o 
  12   2   3        0.83        3.42      1.99 o 
 -12   3   3        1.22        1.13      1.63 o 
 -11   3   3       13.40       15.86      3.11 o 
 -10   3   3        3.00        2.43      1.79 o 
  -9   3   3       27.86       29.92      3.55 o 
  -8   3   3      187.23      173.22      6.63 o 
  -7   3   3        1.03        1.59      1.09 o 
  -6   3   3        0.73        1.40      0.96 o 
  -5   3   3      328.71      317.78      7.93 o 
  -4   3   3       50.27       53.08      2.65 o 
  -3   3   3      145.32      136.59      4.12 o 
  -2   3   3        2.53        1.66      0.60 o 
  -1   3   3      749.15      744.10      8.13 o 
   0   3   3      233.33      235.38      3.14 o 
   1   3   3      358.96      370.80      6.60 o 
   2   3   3       68.11       82.38      2.29 o 
   3   3   3       24.52       24.35      1.29 o 
   4   3   3       40.37       42.14      1.66 o 
  10   3   3        0.48        2.05      1.66 o 
  11   3   3        5.74        5.54      2.12 o 
  12   3   3        5.25        1.50      1.76 o 
 -12   4   3       45.48       54.74      5.60 o 
 -11   4   3        0.46        1.50      1.96 o 
 -10   4   3        5.29        4.74      2.02 o 
  -9   4   3       53.37       56.24      4.61 o 
  -8   4   3       90.46       82.74      4.77 o 
  -7   4   3      120.07      121.93      5.44 o 
  -6   4   3        6.14        4.18      1.32 o 
  -5   4   3       27.09       30.02      2.62 o 
  -4   4   3       80.54       66.42      3.11 o 
  -3   4   3        6.71        4.28      0.99 o 
  -2   4   3      123.51      124.44      3.71 o 
   1   4   3        5.35        7.63      0.96 o 
   2   4   3       29.94       29.16      1.40 o 
  10   4   3       11.09        8.96      2.52 o 
  11   4   3        0.66       -0.76      1.66 o 
 -11   5   3       10.03       12.11      3.02 o 
 -10   5   3        6.52        5.64      1.99 o 
  -9   5   3        4.07        3.29      1.73 o 
  -8   5   3       67.30       58.39      4.61 o 
  -7   5   3        9.53       10.52      2.12 o 
  -6   5   3        2.94        5.60      1.59 o 
  -5   5   3       99.47       93.49      4.25 o 
  -4   5   3        1.16        1.37      0.83 o 
  10   5   3        0.39        0.86      1.86 o 
 -10   6   3        1.20        4.61      2.22 o 
  -9   6   3       23.51       30.75      3.91 o 
  -8   6   3       18.79       17.18      2.92 o 
  -7   6   3       36.80       45.28      4.01 o 
  -6   6   3        1.58        5.08      1.56 o 
  -5   6   3       37.17       31.75      3.05 o 
  -4   6   3        8.03        7.07      1.59 o 
  -9   7   3        0.13        1.59      2.02 o 
  -8   7   3        6.88        7.10      2.15 o 
  -7   7   3        0.31        1.26      1.73 o 
  -6   7   3        0.47       -0.03      1.56 o 
  -5   7   3       16.94       23.55      2.85 o 
  -5  -9   4        0.03       -0.16      1.86 o 
  -4  -9   4        0.23       -1.56      1.56 o 
  -3  -9   4        0.29        1.40      2.19 o 
  -2  -9   4        0.14       -0.83      1.96 o 
  -1  -9   4        0.63       -0.99      1.86 o 
   0  -9   4        0.14        0.90      2.12 o 
   1  -9   4        0.60        0.44      1.42 o 
   2  -9   4        0.07        1.71      1.89 o 
   3  -9   4        0.03       -0.93      2.52 o 
  -7  -8   4        5.20        6.97      2.46 o 
  -6  -8   4        1.38        1.59      1.89 o 
  -5  -8   4        1.67        0.67      1.73 o 
  -4  -8   4       21.33       17.05      2.98 o 
  -3  -8   4        7.41        5.51      2.02 o 
  -2  -8   4        5.13        3.14      4.20 o 
  -1  -8   4        4.48        5.55      1.41 o 
   0  -8   4        4.64        2.81      1.50 o 
   1  -8   4        2.38        2.51      1.29 o 
   2  -8   4        1.15        1.04      1.18 o 
   3  -8   4        2.43        2.37      1.31 o 
   4  -8   4        0.20        0.43      1.37 o 
   5  -8   4        1.02        1.38      1.26 o 
   6  -8   4        1.40        3.97      1.39 o 
  -9  -7   4        5.06        8.26      3.05 o 
  -8  -7   4       14.88       16.97      2.26 o 
  -7  -7   4        0.37       -0.28      1.11 o 
  -6  -7   4        0.36        0.60      1.05 o 
  -5  -7   4        0.02        0.48      1.04 o 
  -4  -7   4        0.03        0.50      0.85 o 
  -3  -7   4        0.39        1.18      0.93 o 
  -2  -7   4        3.32        2.23      1.01 o 
  -1  -7   4        3.16        4.30      1.06 o 
   0  -7   4        1.25        2.43      1.02 o 
   1  -7   4        5.03        8.52      1.46 o 
   2  -7   4        0.21        0.01      1.17 o 
   3  -7   4        0.57        0.00      1.37 o 
   4  -7   4        2.13        1.27      1.41 o 
   5  -7   4       18.99       22.09      2.36 o 
   6  -7   4        0.20        0.74      2.09 o 
   7  -7   4        5.03        5.09      1.36 o 
   8  -7   4        3.35        3.38      1.42 o 
 -10  -6   4        8.66       11.91      3.02 o 
  -9  -6   4        0.45        2.69      1.76 o 
  -8  -6   4       18.76       20.61      2.18 o 
  -7  -6   4       40.25       43.57      2.21 o 
  -6  -6   4        2.63        2.56      0.74 o 
  -5  -6   4        0.58        0.34      0.62 o 
  -4  -6   4      126.73      118.54      3.62 o 
  -3  -6   4       80.87       73.64      2.47 o 
  -2  -6   4        2.50        1.39      0.85 o 
  -1  -6   4       43.51       39.71      1.98 o 
   0  -6   4       13.49       15.63      1.23 o 
   1  -6   4        5.38        4.12      0.89 o 
   2  -6   4        6.77        4.80      0.80 o 
   3  -6   4        1.76        1.72      0.80 o 
   4  -6   4        0.06       -0.63      0.63 o 
   5  -6   4        5.31        4.61      1.21 o 
   6  -6   4        1.67        2.60      1.22 o 
   7  -6   4        1.93        1.50      1.17 o 
   8  -6   4        0.04        1.92      1.15 o 
   9  -6   4        2.22        3.31      1.39 o 
 -11  -5   4        0.68        1.32      1.89 o 
 -10  -5   4        7.80        9.76      2.49 o 
  -9  -5   4       12.86       18.00      2.87 o 
  -8  -5   4      120.50      115.68      3.69 o 
  -7  -5   4       16.52       14.20      1.30 o 
  -6  -5   4        2.34        1.67      0.67 o 
  -5  -5   4        0.28        0.71      0.53 o 
  -4  -5   4        4.95        4.69      0.99 o 
  -3  -5   4       12.27       12.71      1.05 o 
  -2  -5   4       23.11       26.25      1.40 o 
  -1  -5   4       16.83       12.99      1.22 o 
   0  -5   4        1.99        2.22      0.97 o 
   1  -5   4       69.46       84.06      2.58 o 
   2  -5   4        0.38        0.27      0.87 o 
   3  -5   4        1.36        0.78      0.60 o 
   4  -5   4        0.77        0.79      0.61 o 
   5  -5   4       58.10       69.83      4.15 o 
   6  -5   4        1.28        1.41      1.00 o 
   7  -5   4       29.28       27.95      2.49 o 
   8  -5   4        7.17        8.99      1.69 o 
   9  -5   4        0.15        1.13      1.32 o 
  10  -5   4        0.16        2.57      1.29 o 
 -12  -4   4        0.45       -0.13      1.63 o 
 -11  -4   4       13.62       19.00      2.12 o 
 -10  -4   4       26.46       29.86      2.46 o 
  -9  -4   4        0.49       -0.31      0.86 o 
  -8  -4   4      118.66      123.20      5.26 o 
  -7  -4   4       71.08       67.95      2.19 o 
  -6  -4   4       10.20        7.25      0.88 o 
  -5  -4   4        2.86        3.37      1.16 o 
  -4  -4   4      610.85      638.86      7.10 o 
  -3  -4   4      268.81      283.52      3.76 o 
  -2  -4   4       35.74       40.72      1.12 o 
  -1  -4   4       78.60       80.09      1.57 o 
   0  -4   4       25.89       24.16      1.11 o 
   1  -4   4       80.27       83.29      1.93 o 
   2  -4   4        2.92        3.07      0.57 o 
   3  -4   4        6.64        7.56      0.96 o 
   4  -4   4        4.22        4.38      0.92 o 
   5  -4   4        1.77        0.01      0.74 o 
   6  -4   4       20.70       18.43      1.87 o 
   7  -4   4        0.04        0.57      1.34 o 
   8  -4   4        2.51        2.76      1.10 o 
   9  -4   4        6.12        4.08      1.43 o 
  10  -4   4        3.12        2.69      1.73 o 
  11  -4   4        0.91       -1.53      1.66 o 
 -12  -3   4        1.18       -0.02      1.23 o 
 -11  -3   4        0.47       -0.08      1.50 o 
 -10  -3   4        5.66        5.79      1.69 o 
  -9  -3   4      101.94      100.93     10.13 o 
  -8  -3   4      306.68      316.85      6.19 o 
  -7  -3   4       60.68       56.71      2.30 o 
  -6  -3   4       39.53       34.57      1.53 o 
  -5  -3   4       49.79       42.46      1.62 o 
  -4  -3   4       47.46       47.08      1.15 o 
  -3  -3   4       32.13       36.43      1.13 o 
  -2  -3   4      218.02      205.68      2.45 o 
  -1  -3   4      606.51      595.50      6.52 o 
   0  -3   4      301.41      314.75      3.79 o 
   1  -3   4     1100.73     1171.94     10.48 o 
   2  -3   4        6.83        7.51      1.15 o 
   3  -3   4       80.98       80.62      2.49 o 
   4  -3   4      208.95      190.90      4.18 o 
   5  -3   4      389.21      400.67     12.20 o 
   6  -3   4       32.07       29.33      2.54 o 
   7  -3   4       72.69       61.13      2.74 o 
   8  -3   4       48.59       53.28      3.09 o 
   9  -3   4        7.62       10.32      1.71 o 
  10  -3   4        4.83        4.58      1.96 o 
  11  -3   4        3.79        6.66      2.19 o 
 -13  -2   4       12.87       15.13      3.05 o 
 -12  -2   4        1.43        0.30      1.63 o 
 -11  -2   4       19.20       22.36      3.26 o 
 -10  -2   4       57.68       60.09      4.05 o 
  -9  -2   4        1.83        0.63      1.06 o 
  -8  -2   4      392.80      364.82      9.66 o 
  -7  -2   4       96.76       91.34      4.22 o 
  -6  -2   4       20.87       21.97      1.40 o 
  -5  -2   4       13.61       13.82      0.93 o 
  -4  -2   4     2032.70     2201.34     19.21 o 
  -3  -2   4      904.21     1095.98      8.23 o 
  -2  -2   4      244.37      292.99      3.33 o 
  -1  -2   4       80.64       95.06      1.31 o 
   0  -2   4       29.48       34.74      0.82 o 
   1  -2   4      308.83      323.45      4.74 o 
   2  -2   4       96.55       88.33      2.43 o 
   3  -2   4       14.23       15.28      0.72 o 
   4  -2   4       16.68       16.04      0.86 o 
   5  -2   4        3.42        3.38      1.09 o 
   6  -2   4       73.74       69.01      2.59 o 
   7  -2   4        3.61        5.65      1.16 o 
   8  -2   4        1.25        1.58      1.37 o 
   9  -2   4       10.09        9.85      2.19 o 
  10  -2   4        6.27        6.66      2.05 o 
  11  -2   4        3.07        4.54      2.15 o 
  12  -2   4        0.55        0.53      1.53 o 
 -13  -1   4       15.49       11.45      2.65 o 
 -12  -1   4        0.02        2.12      1.79 o 
 -11  -1   4        1.39        1.82      1.40 o 
 -10  -1   4       22.64       26.44      3.26 o 
  -9  -1   4      101.66       92.86      4.77 o 
  -8  -1   4      956.17      944.21     18.05 o 
  -7  -1   4      230.03      221.60      6.70 o 
  -6  -1   4      118.59      104.83      2.72 o 
  -5  -1   4        7.24        5.90      0.81 o 
  -4  -1   4        6.82        7.25      0.87 o 
  -3  -1   4      420.97      412.07      4.41 o 
  -2  -1   4      402.63      416.45      4.30 o 
  -1  -1   4     1107.86     1146.30      9.57 o 
   0  -1   4      122.96      138.53      1.98 o 
   1  -1   4     3019.11     3342.07     41.97 o 
   2  -1   4       36.79       37.33      1.40 o 
   3  -1   4       82.64       73.70      1.96 o 
   4  -1   4      394.14      432.00     10.57 o 
   5  -1   4      459.34      479.71      5.57 o 
   6  -1   4       26.07       27.30      1.32 o 
   7  -1   4      145.17      109.35      3.26 o 
   8  -1   4       39.35       35.93      3.42 o 
   9  -1   4        0.80       -0.47      1.29 o 
  10  -1   4        3.66        1.79      1.73 o 
  11  -1   4        5.63        4.28      2.19 o 
  12  -1   4        4.79        3.68      2.02 o 
 -13   0   4       15.99       18.02      3.32 o 
 -12   0   4        0.05        0.00      1.50 o 
 -11   0   4       66.55       62.34      4.98 o 
 -10   0   4      150.91      153.58      6.53 o 
  -9   0   4       14.52       14.33      2.46 o 
  -8   0   4      461.79      398.36     10.22 o 
  -7   0   4      325.75      304.70      8.16 o 
  -6   0   4      237.66      232.11      6.50 o 
  -5   0   4      185.62      159.94      3.36 o 
  -4   0   4     3198.37     3364.65     31.70 o 
  -3   0   4     3176.11     3620.42     33.73 o 
  -2   0   4        5.40        4.64      0.57 o 
  -1   0   4      641.20      666.10      6.73 o 
   0   0   4        2.09        2.24      0.27 o 
   1   0   4       19.02       15.28      0.83 o 
   2   0   4        0.07        0.26      0.28 o 
   3   0   4       87.81       83.41      2.72 o 
   4   0   4        0.99        2.19      0.67 o 
   5   0   4        4.90        6.53      1.13 o 
   6   0   4       19.92       19.71      2.15 o 
   7   0   4        8.14        8.32      1.59 o 
   8   0   4        7.10        6.11      1.53 o 
   9   0   4       13.39        8.63      1.82 o 
 -13   1   4       15.63       10.91      2.62 o 
 -12   1   4        0.01        0.13      1.69 o 
 -11   1   4        1.37        0.67      1.43 o 
 -10   1   4       22.80       21.34      3.08 o 
  -9   1   4      102.02      100.69      5.15 o 
  -8   1   4      956.31      936.88     18.45 o 
  -7   1   4      229.76      191.14      6.50 o 
  -6   1   4      118.09      111.31      4.45 o 
  -5   1   4        7.01        6.11      0.87 o 
  -4   1   4        6.95        9.22      1.74 o 
  -3   1   4      419.92      409.97      6.37 o 
  -2   1   4      401.98      418.84      5.43 o 
  -1   1   4     1105.22     1152.15     11.62 o 
   0   1   4      123.23      139.17      2.24 o 
   1   1   4     3019.02     3330.93     30.37 o 
   2   1   4       36.79       37.80      1.07 o 
   3   1   4       82.29       75.59      4.54 o 
   4   1   4      394.25      414.55      7.87 o 
   8   1   4       39.36       36.03      3.19 o 
   9   1   4        0.77       -0.67      1.06 o 
  10   1   4        3.53        4.25      1.73 o 
  11   1   4        5.63        7.00      2.33 o 
 -13   2   4       12.88       18.28      3.19 o 
 -12   2   4        1.51        0.93      1.59 o 
 -11   2   4       19.40       28.86      3.78 o 
 -10   2   4       57.56       57.66      4.84 o 
  -9   2   4        1.70        0.73      1.29 o 
  -8   2   4      392.54      375.51     10.18 o 
  -7   2   4       96.88       84.70      4.28 o 
  -6   2   4       20.95       16.99      2.19 o 
  -5   2   4       13.29       12.28      1.66 o 
  -4   2   4     2031.20     2173.07     22.00 o 
  -3   2   4      904.01     1081.04     11.93 o 
  -2   2   4      243.97      286.83      4.24 o 
  -1   2   4       80.66       90.60      2.87 o 
   0   2   4       28.42       36.31      1.13 o 
   1   2   4      307.37      320.00      6.04 o 
   2   2   4       96.33       88.65      2.72 o 
   3   2   4       13.96       16.96      1.40 o 
   4   2   4       16.68       14.84      1.40 o 
   5   2   4        3.45        3.45      0.93 o 
   9   2   4       10.06        9.56      2.09 o 
  10   2   4        6.32        5.24      1.86 o 
  11   2   4        3.08        5.37      2.15 o 
  12   2   4        0.55       -0.13      1.99 o 
 -12   3   4        1.17        1.06      2.12 o 
 -11   3   4        0.50        1.69      1.86 o 
 -10   3   4        5.70        5.67      1.99 o 
  -9   3   4      101.96      104.51      5.54 o 
  -8   3   4      306.72      292.06      9.09 o 
  -7   3   4       60.82       54.38      3.52 o 
  -6   3   4       39.80       35.54      2.98 o 
  -5   3   4       49.96       41.70      2.65 o 
  -4   3   4       47.51       46.45      2.59 o 
  -3   3   4       31.20       37.58      2.00 o 
  -2   3   4      218.31      208.98      3.56 o 
  -1   3   4      605.44      593.56      6.96 o 
   0   3   4      302.33      319.03      4.01 o 
   1   3   4     1100.68     1174.72     16.69 o 
   2   3   4        6.85        7.80      1.06 o 
   3   3   4       80.74       79.76      2.59 o 
   4   3   4      209.20      194.85      4.38 o 
  10   3   4        4.81        7.87      2.22 o 
  11   3   4        3.86        1.86      1.69 o 
 -12   4   4        0.37        3.11      2.33 o 
 -11   4   4       13.61       16.92      3.29 o 
 -10   4   4       26.37       31.85      4.09 o 
  -9   4   4        0.63        1.19      1.37 o 
  -8   4   4      118.61      117.42      5.70 o 
  -7   4   4       71.09       69.81      4.05 o 
  -6   4   4       10.21        8.60      1.73 o 
  -5   4   4        3.18        3.68      1.19 o 
  -4   4   4      610.57      649.69     12.44 o 
  -3   4   4      269.37      272.92      6.60 o 
  -2   4   4       35.40       38.85      2.02 o 
  -1   4   4       78.61       77.38      2.64 o 
   0   4   4       25.85       25.31      1.79 o 
   1   4   4       79.76       83.04      2.85 o 
   2   4   4        3.27        4.09      0.90 o 
  11   4   4        0.90        3.16      1.92 o 
 -11   5   4        0.70       -0.67      2.12 o 
 -10   5   4        7.81        5.28      2.26 o 
  -9   5   4       12.84       15.36      2.92 o 
  -8   5   4      120.56      105.47      5.44 o 
  -7   5   4       16.66       16.26      2.59 o 
  -6   5   4        2.53        1.09      1.22 o 
  -5   5   4        0.32        1.73      1.09 o 
  -4   5   4        4.98        5.41      1.16 o 
  -3   5   4       12.16       12.31      1.63 o 
  -2   5   4       23.47       25.38      1.92 o 
 -10   6   4        8.63        7.04      2.65 o 
  -9   6   4        0.50       -0.47      1.89 o 
  -8   6   4       18.74       23.96      3.39 o 
  -7   6   4       40.25       40.25      3.85 o 
  -6   6   4        2.63        3.71      1.56 o 
  -5   6   4        0.69        1.96      1.22 o 
  -4   6   4      126.67      120.50      4.71 o 
  -9   7   4        5.06        7.17      2.36 o 
  -8   7   4       14.89       16.16      3.16 o 
  -7   7   4        0.38        1.89      1.86 o 
  -4  -9   5        0.28       -1.99      1.99 o 
  -3  -9   5        0.46        0.99      2.49 o 
  -2  -9   5        1.13        0.93      2.33 o 
  -1  -9   5        0.04       -0.36      1.96 o 
   0  -9   5        0.80        2.81      1.58 o 
   1  -9   5        0.23        2.59      1.41 o 
   2  -9   5        0.29        2.81      1.47 o 
   3  -9   5        1.43        5.15      2.69 o 
  -7  -8   5        0.65        0.86      1.92 o 
  -6  -8   5        2.40        4.22      2.26 o 
  -5  -8   5        0.70       -0.03      1.76 o 
  -4  -8   5        1.39        3.88      2.05 o 
  -3  -8   5        5.31        3.47      1.33 o 
  -2  -8   5        0.16        0.39      1.07 o 
  -1  -8   5        0.33        0.83      1.03 o 
   0  -8   5       17.36       17.26      2.47 o 
   1  -8   5        0.73        0.96      1.15 o 
   2  -8   5        2.93        3.03      1.29 o 
   3  -8   5        0.86        1.27      1.12 o 
   4  -8   5        6.73        5.20      1.51 o 
   5  -8   5        0.28       -0.03      1.48 o 
  -8  -7   5        5.70        1.82      2.02 o 
  -7  -7   5       26.44       23.42      3.65 o 
  -6  -7   5        0.24        0.26      1.63 o 
  -5  -7   5        0.18       -0.46      0.97 o 
  -4  -7   5        3.91        5.25      1.20 o 
  -3  -7   5        4.30        5.38      1.18 o 
  -2  -7   5       10.91       10.14      1.50 o 
  -1  -7   5        0.73        1.43      0.98 o 
   0  -7   5        1.37        3.58      1.13 o 
   1  -7   5        1.46        0.75      0.84 o 
   2  -7   5        0.28       -0.33      1.34 o 
   3  -7   5        4.29        4.16      1.30 o 
   4  -7   5        1.29        1.36      1.16 o 
   5  -7   5        5.55        3.58      2.02 o 
   6  -7   5        2.85        0.68      1.55 o 
   7  -7   5        0.41        0.89      1.21 o 
  -8  -6   5        0.69        2.48      1.17 o 
  -7  -6   5        0.36       -0.29      1.38 o 
  -6  -6   5        7.40        6.21      1.46 o 
  -5  -6   5        1.46        0.26      0.74 o 
  -4  -6   5        1.35        1.68      0.87 o 
  -3  -6   5        6.44        6.11      1.11 o 
  -2  -6   5        1.05        1.37      0.75 o 
  -1  -6   5        0.85        1.08      1.09 o 
   0  -6   5       46.73       48.34      3.98 o 
   1  -6   5       11.70       11.00      1.50 o 
   2  -6   5        9.14        8.82      1.40 o 
   3  -6   5        0.93        1.53      0.88 o 
   4  -6   5        7.55        7.80      2.33 o 
   5  -6   5        7.63       10.23      5.18 o 
   6  -6   5        4.78        5.73      1.51 o 
   7  -6   5        3.00        3.39      1.30 o 
   8  -6   5        0.05        0.16      1.32 o 
   9  -6   5        0.27        1.56      2.05 o 
 -11  -5   5        7.76       11.32      2.79 o 
 -10  -5   5        7.47        7.42      1.54 o 
  -9  -5   5       36.36       39.81      2.67 o 
  -8  -5   5        6.74        8.40      2.47 o 
  -7  -5   5       68.03       68.40      3.47 o 
  -6  -5   5        3.08        2.67      0.72 o 
  -5  -5   5        8.39        8.83      1.05 o 
  -4  -5   5       10.77        9.73      0.98 o 
  -3  -5   5       12.77       13.91      1.07 o 
  -2  -5   5       47.28       54.32      1.45 o 
  -1  -5   5        3.81        5.68      0.75 o 
   0  -5   5        1.90        2.44      0.83 o 
   1  -5   5        0.03       -0.54      0.54 o 
   2  -5   5       15.73       15.82      1.62 o 
   3  -5   5        1.29        2.82      0.88 o 
   4  -5   5        9.17        8.21      1.37 o 
   5  -5   5        8.17        8.39      1.58 o 
   6  -5   5       42.79       43.02      2.87 o 
   7  -5   5        6.50        6.42      1.37 o 
   8  -5   5        2.72        3.03      1.21 o 
   9  -5   5        0.38       -0.43      2.17 o 
  10  -5   5        9.35       14.30      3.08 o 
 -12  -4   5        5.43        2.94      1.47 o 
 -11  -4   5        8.05        7.82      2.02 o 
 -10  -4   5        0.56        0.99      1.05 o 
  -9  -4   5        0.93        0.56      0.93 o 
  -8  -4   5        1.20        0.88      0.79 o 
  -7  -4   5        1.04        1.46      0.66 o 
  -6  -4   5        3.69        3.78      0.73 o 
  -5  -4   5       18.30       23.09      1.60 o 
  -4  -4   5       22.07       23.71      1.29 o 
  -3  -4   5       85.13       88.40      1.73 o 
  -2  -4   5        0.23        0.55      0.37 o 
  -1  -4   5       18.77       17.58      0.88 o 
   0  -4   5      322.31      335.05      4.34 o 
   1  -4   5        3.61        4.09      0.81 o 
   2  -4   5       98.20      100.82      2.24 o 
   3  -4   5        0.23        0.07      0.64 o 
   4  -4   5       19.46       20.05      1.78 o 
   5  -4   5        3.34        4.31      1.46 o 
   6  -4   5       33.48       37.75      2.51 o 
   7  -4   5       41.73       39.10      2.74 o 
   8  -4   5        0.08       -0.58      2.00 o 
   9  -4   5        3.75        2.56      1.34 o 
  10  -4   5        1.84        3.21      1.44 o 
 -12  -3   5        4.98        6.46      1.58 o 
 -11  -3   5       10.57       17.30      3.48 o 
 -10  -3   5       20.79       19.95      3.16 o 
  -9  -3   5       72.92       69.98      8.60 o 
  -8  -3   5        0.19       -0.53      1.01 o 
  -7  -3   5      267.74      250.06      7.05 o 
  -6  -3   5       22.73       18.26      1.28 o 
  -5  -3   5        6.94        7.51      0.68 o 
  -4  -3   5        3.60        2.05      0.40 o 
  -3  -3   5      133.21      149.43      2.88 o 
  -2  -3   5      711.89      697.45      5.88 o 
  -1  -3   5       57.02       55.54      1.17 o 
   0  -3   5       16.47       16.28      0.76 o 
   1  -3   5        9.42        7.76      0.64 o 
   2  -3   5        4.29        5.01      2.34 o 
   3  -3   5       40.55       39.75      2.39 o 
   4  -3   5      134.34      112.38      3.16 o 
   5  -3   5        7.71        8.36      1.37 o 
   6  -3   5      119.87      112.59      3.54 o 
   7  -3   5        6.34        4.83      1.14 o 
   8  -3   5        0.12        1.75      1.04 o 
   9  -3   5        5.46        4.72      1.30 o 
  10  -3   5       27.04       31.88      4.12 o 
  11  -3   5        0.76        2.43      1.89 o 
 -13  -2   5       31.53       30.52      4.25 o 
 -12  -2   5        8.61       12.18      2.79 o 
 -11  -2   5       20.10       19.17      2.98 o 
 -10  -2   5        1.78        2.92      1.40 o 
  -9  -2   5        6.86        7.90      1.82 o 
  -8  -2   5        0.22       -0.63      0.90 o 
  -7  -2   5        0.73        0.46      0.61 o 
  -6  -2   5        2.60        2.73      0.66 o 
  -5  -2   5       92.52       78.81      2.41 o 
  -4  -2   5      101.18       78.44      3.77 o 
  -3  -2   5      351.85      383.85      3.73 o 
  -2  -2   5       11.50       12.44      0.57 o 
  -1  -2   5      102.07      102.96      1.96 o 
   0  -2   5     1434.47     1540.41     13.27 o 
   1  -2   5        6.91        8.17      0.90 o 
   2  -2   5      378.65      392.56      7.04 o 
   3  -2   5       31.11       30.27      1.43 o 
   4  -2   5       41.56       43.09      1.81 o 
   5  -2   5        2.94        2.32      0.99 o 
   6  -2   5       88.95       87.30      3.98 o 
   7  -2   5      164.34      150.61      4.17 o 
   8  -2   5        0.37        1.82      1.01 o 
   9  -2   5        8.49       10.23      1.61 o 
  10  -2   5        0.99        0.73      1.56 o 
  11  -2   5        3.11        4.35      1.86 o 
 -13  -1   5       43.40       49.90      5.11 o 
 -12  -1   5        3.79        4.05      1.76 o 
 -11  -1   5       47.96       52.25      4.64 o 
 -10  -1   5      127.43      118.58      5.83 o 
  -9  -1   5      194.47      185.90      7.00 o 
  -8  -1   5       10.24       15.43      2.39 o 
  -7  -1   5      316.80      285.79      8.06 o 
  -6  -1   5        2.29        3.26      0.76 o 
  -5  -1   5      138.97      135.96      3.11 o 
  -4  -1   5        6.75        6.09      0.83 o 
  -3  -1   5      248.31      228.95      3.11 o 
  -2  -1   5      889.88      910.70      9.76 o 
  -1  -1   5        3.61        2.87      0.87 o 
   0  -1   5        0.36        0.02      0.31 o 
   1  -1   5        1.96        1.76      0.34 o 
   2  -1   5      231.05      272.58      4.22 o 
   3  -1   5       17.53       18.64      1.19 o 
   4  -1   5      160.00      147.19      6.99 o 
   5  -1   5        9.52        8.46      1.05 o 
   6  -1   5      389.68      413.95      5.40 o 
   7  -1   5       83.44       72.98      2.78 o 
   8  -1   5       10.75        9.48      1.41 o 
   9  -1   5        5.45        4.48      1.69 o 
  10  -1   5       64.24       76.01      4.84 o 
  11  -1   5        0.39        0.16      1.66 o 
 -13   0   5       68.35       71.36      6.01 o 
 -12   0   5        0.43        1.86      1.69 o 
 -11   0   5       46.91       42.74      4.41 o 
 -10   0   5        0.41        1.69      1.43 o 
  -9   0   5       53.05       54.05      3.78 o 
  -8   0   5       37.15       42.97      3.58 o 
  -7   0   5       30.10       28.93      2.82 o 
  -6   0   5        3.89        2.04      0.65 o 
  -5   0   5       61.62       52.22      3.08 o 
  -4   0   5        0.35        3.44      0.66 o 
  -3   0   5       66.47       77.63      2.11 o 
  -2   0   5       24.70       30.48      0.94 o 
  -1   0   5       30.57       28.42      0.81 o 
   0   0   5     1255.50     1374.28     11.15 o 
   1   0   5      517.69      653.49      5.99 o 
   2   0   5      309.20      355.54      3.94 o 
   3   0   5       79.83       78.64      1.92 o 
   4   0   5        0.24        2.95      2.07 o 
   5   0   5       23.20       22.79      2.09 o 
   6   0   5       30.53       33.67      2.72 o 
   8   0   5        5.67        8.46      1.73 o 
 -13   1   5       43.32       49.17      5.34 o 
 -12   1   5        3.77        4.74      2.02 o 
 -11   1   5       48.12       47.25      4.64 o 
 -10   1   5      127.34      132.18      6.24 o 
  -9   1   5      194.32      180.05      7.10 o 
  -8   1   5        9.70       12.51      2.29 o 
  -7   1   5      316.13      286.75      8.19 o 
  -6   1   5        2.31        4.76      1.40 o 
  -5   1   5      138.84      136.59      3.24 o 
  -4   1   5        6.26        7.41      1.09 o 
  -3   1   5      247.63      228.28      7.07 o 
  -2   1   5      888.86      911.39     10.08 o 
  -1   1   5        4.10        3.20      0.54 o 
   0   1   5        0.57        0.43      0.31 o 
   1   1   5        1.96        2.01      0.37 o 
   2   1   5      230.98      278.90      4.25 o 
   3   1   5       16.95       17.06      0.99 o 
   4   1   5      159.85      146.43      2.93 o 
   5   1   5        9.28        9.42      1.40 o 
   9   1   5        5.42        3.68      1.53 o 
  10   1   5       64.18       69.31      4.48 o 
 -13   2   5       31.62       42.30      5.05 o 
 -12   2   5        8.63       11.11      2.69 o 
 -11   2   5       19.87       13.67      2.72 o 
 -10   2   5        1.62        2.88      1.66 o 
  -9   2   5        6.73        6.17      1.92 o 
  -8   2   5        0.17        1.92      1.26 o 
  -7   2   5        0.70        0.16      0.93 o 
  -6   2   5        2.10        1.69      0.96 o 
  -5   2   5       91.55       74.90      3.70 o 
  -4   2   5      100.94       81.44      4.63 o 
  -3   2   5      352.01      386.62      5.63 o 
  -2   2   5       11.34       11.85      1.37 o 
  -1   2   5      102.39      104.86      2.19 o 
   0   2   5     1434.57     1526.68     15.05 o 
   1   2   5        8.25        8.20      0.51 o 
   2   2   5      378.28      396.65      4.68 o 
   3   2   5       31.23       31.26      1.86 o 
   4   2   5       41.51       43.96      2.22 o 
   5   2   5        3.04        3.94      1.06 o 
   6   2   5       88.70       85.50      3.58 o 
  10   2   5        1.00        0.90      1.59 o 
  11   2   5        3.10        6.63      2.46 o 
 -12   3   5        5.03        6.21      2.52 o 
 -11   3   5       10.64        8.70      2.56 o 
 -10   3   5       20.45       22.30      3.45 o 
  -9   3   5       72.97       63.67      4.38 o 
  -8   3   5        0.40       -0.53      1.13 o 
  -7   3   5      267.54      243.95      7.70 o 
  -6   3   5       22.95       16.86      2.22 o 
  -5   3   5        6.77        7.77      1.53 o 
  -4   3   5        3.58        2.48      0.66 o 
  -3   3   5      133.52      148.18      3.22 o 
  -2   3   5      711.57      679.85      8.31 o 
  -1   3   5       57.80       58.02      3.11 o 
   0   3   5       16.73       15.47      0.73 o 
   1   3   5        9.42        9.99      1.29 o 
   2   3   5        4.20        3.62      0.90 o 
   3   3   5       40.55       36.33      1.96 o 
   4   3   5      134.54      116.59      3.55 o 
  10   3   5       26.99       36.96      4.38 o 
  11   3   5        0.78        0.43      1.86 o 
 -12   4   5        5.41        3.26      2.46 o 
 -11   4   5        7.97        8.36      2.75 o 
 -10   4   5        0.68       -0.16      1.56 o 
  -9   4   5        0.89        1.50      1.50 o 
  -8   4   5        1.13        0.36      1.29 o 
  -7   4   5        1.23        0.76      1.32 o 
  -6   4   5        3.73        3.58      1.37 o 
  -5   4   5       18.30       23.78      2.46 o 
  -4   4   5       21.92       25.58      2.22 o 
  -3   4   5       85.17       86.93      3.39 o 
  -2   4   5        0.24        1.13      0.55 o 
  -1   4   5       19.06       21.10      2.02 o 
   0   4   5      322.69      334.66      7.17 o 
   1   4   5        4.04        5.98      1.29 o 
   2   4   5       97.84       97.34      3.42 o 
 -11   5   5        7.82        9.02      3.02 o 
 -10   5   5        7.36        7.96      2.52 o 
  -9   5   5       36.40       29.23      3.78 o 
  -8   5   5        6.87        8.32      2.19 o 
  -7   5   5       67.90       67.15      4.18 o 
  -6   5   5        3.16        4.25      1.46 o 
  -5   5   5        8.38        9.38      1.73 o 
  -4   5   5       10.87       10.91      1.76 o 
   0   5   5        1.84        2.69      0.96 o 
 -10   6   5        0.05        4.01      2.26 o 
  -9   6   5        1.71        0.60      1.99 o 
  -8   6   5        0.68        0.20      1.56 o 
  -7   6   5        0.41        0.96      1.46 o 
  -6   6   5        7.30        7.73      1.92 o 
  -9   7   5        6.03        1.89      2.09 o 
  -3  -9   6        0.33       -1.43      1.76 o 
  -2  -9   6        2.83        2.75      1.96 o 
  -1  -9   6        0.15        2.72      1.25 o 
   0  -9   6        0.10        0.43      1.46 o 
   1  -9   6        1.98        4.03      1.37 o 
  -7  -8   6        0.14        1.32      2.02 o 
  -6  -8   6        0.46        0.63      1.89 o 
  -5  -8   6        1.43        3.52      1.89 o 
  -4  -8   6        0.84        0.54      1.16 o 
  -3  -8   6        0.43        0.22      1.10 o 
  -2  -8   6        0.57        2.71      1.25 o 
  -1  -8   6        0.38        1.20      1.43 o 
   0  -8   6        0.60       -0.27      1.11 o 
   1  -8   6       11.66       10.50      1.81 o 
   2  -8   6        4.85        3.36      1.28 o 
   3  -8   6        1.20        1.07      1.26 o 
   4  -8   6        4.13        3.36      1.29 o 
   5  -8   6        8.98       11.93      3.68 o 
  -8  -7   6        0.64        0.73      2.02 o 
  -7  -7   6        1.04        0.01      1.14 o 
  -6  -7   6        0.16        1.29      1.11 o 
  -5  -7   6        2.24        3.36      1.20 o 
  -4  -7   6        7.97        8.34      1.49 o 
  -3  -7   6        1.20        1.53      1.32 o 
  -2  -7   6       11.03       11.53      1.67 o 
  -1  -7   6        1.58        1.57      1.01 o 
   0  -7   6        0.46        2.65      1.14 o 
   1  -7   6       13.00        9.84      1.60 o 
   2  -7   6        3.96        3.37      1.18 o 
   3  -7   6        1.58        0.60      1.38 o 
   4  -7   6        7.44        9.14      1.67 o 
   5  -7   6        1.47       -0.57      1.46 o 
   6  -7   6        0.25        0.00      1.12 o 
   7  -7   6        0.58        1.37      1.26 o 
  -9  -6   6        6.30        6.07      2.02 o 
  -8  -6   6        8.47        9.75      3.45 o 
  -7  -6   6        3.47        2.98      1.16 o 
  -6  -6   6        0.05       -0.21      0.91 o 
  -5  -6   6        1.90        1.34      1.24 o 
  -4  -6   6       11.35        7.69      1.23 o 
  -3  -6   6        0.25        1.19      0.81 o 
  -2  -6   6        1.45        1.21      0.81 o 
  -1  -6   6        1.87        2.85      0.95 o 
   0  -6   6        3.77        5.59      1.18 o 
   1  -6   6       59.01       63.96      4.05 o 
   2  -6   6        6.70        2.62      1.11 o 
   3  -6   6        0.81        0.46      0.83 o 
   4  -6   6       22.42       21.35      2.28 o 
   5  -6   6       42.45       50.24      3.35 o 
   6  -6   6       18.61       15.21      2.62 o 
   7  -6   6       19.46       18.86      2.29 o 
   8  -6   6        4.95        1.96      2.02 o 
 -11  -5   6        6.70        5.01      1.89 o 
 -10  -5   6        6.20        7.36      2.02 o 
  -9  -5   6        8.24       11.08      2.39 o 
  -8  -5   6        4.02        5.82      1.51 o 
  -7  -5   6        0.71        1.62      2.15 o 
  -6  -5   6        0.08        0.50      0.74 o 
  -5  -5   6        3.81        4.15      1.00 o 
  -4  -5   6       31.77       33.73      3.70 o 
  -3  -5   6        2.55        3.00      0.87 o 
  -2  -5   6       46.51       50.52      2.24 o 
  -1  -5   6       36.99       36.29      1.72 o 
   0  -5   6       16.78       18.15      1.84 o 
   1  -5   6       49.32       49.45      2.37 o 
   2  -5   6       12.55       12.17      1.94 o 
   3  -5   6       17.41       18.45      1.92 o 
   4  -5   6       64.61       70.77      4.73 o 
   5  -5   6        1.80        1.88      1.01 o 
   6  -5   6        0.32        1.04      1.10 o 
   7  -5   6        2.90        3.53      1.25 o 
   8  -5   6        1.75        2.91      1.41 o 
   9  -5   6        1.21       -0.30      1.92 o 
 -12  -4   6       11.56       15.30      2.57 o 
 -11  -4   6        3.58        5.76      1.96 o 
 -10  -4   6        0.13        1.05      1.03 o 
  -9  -4   6       11.68       12.21      1.71 o 
  -8  -4   6       25.72       27.25      3.55 o 
  -7  -4   6       56.34       52.67      2.06 o 
  -6  -4   6        6.12        6.38      0.90 o 
  -5  -4   6       21.03       19.72      1.75 o 
  -4  -4   6       26.19       29.44      1.44 o 
  -3  -4   6        6.17        5.21      0.72 o 
  -2  -4   6       68.78       61.13      2.43 o 
  -1  -4   6        1.11        0.97      0.51 o 
   0  -4   6        0.70        0.71      1.13 o 
   1  -4   6      257.30      264.78      7.49 o 
   2  -4   6       16.52       16.56      1.57 o 
   3  -4   6        8.00        7.53      1.43 o 
   4  -4   6       17.12       17.78      1.70 o 
   5  -4   6      230.32      223.35      6.65 o 
   6  -4   6       65.79       55.79      2.89 o 
   7  -4   6       59.25       58.44      3.10 o 
   8  -4   6        6.35        6.63      1.55 o 
   9  -4   6        3.97        5.95      2.92 o 
  10  -4   6        1.59        2.14      1.41 o 
 -12  -3   6       18.51       23.27      2.58 o 
 -11  -3   6        4.73        4.54      1.49 o 
 -10  -3   6       21.02       25.82      2.38 o 
  -9  -3   6       46.17       48.02      2.81 o 
  -8  -3   6       96.56       99.87      5.34 o 
  -7  -3   6       44.18       44.49      2.18 o 
  -6  -3   6       30.41       25.37      1.68 o 
  -5  -3   6        1.82        1.49      0.49 o 
  -4  -3   6      315.52      309.67      3.57 o 
  -3  -3   6       71.64       65.46      1.40 o 
  -2  -3   6      405.19      381.62      4.80 o 
  -1  -3   6      176.29      182.22      4.05 o 
   0  -3   6       10.72       12.24      1.21 o 
   1  -3   6      556.39      557.83      7.94 o 
   2  -3   6        0.58        1.11      0.83 o 
   3  -3   6       86.09       69.59      4.43 o 
   4  -3   6      170.27      155.86      9.59 o 
   5  -3   6       41.61       35.53      3.10 o 
   6  -3   6       16.53       16.69      1.74 o 
   7  -3   6       22.50       20.95      3.29 o 
   8  -3   6        7.97        7.14      1.42 o 
   9  -3   6        0.13        0.72      1.23 o 
  10  -3   6        0.10        0.86      1.73 o 
 -13  -2   6       22.68       28.63      4.18 o 
 -12  -2   6       22.33       23.69      3.62 o 
 -11  -2   6       11.35       15.23      2.85 o 
 -10  -2   6        5.29        4.98      1.69 o 
  -9  -2   6       20.07       21.80      2.92 o 
  -8  -2   6       55.47       49.01      3.88 o 
  -7  -2   6      276.52      272.05      5.22 o 
  -6  -2   6       26.16       26.02      2.41 o 
  -5  -2   6      158.15      153.69      2.92 o 
  -4  -2   6       74.68       84.81      1.99 o 
  -3  -2   6       45.78       42.74      1.78 o 
  -2  -2   6      504.31      512.65      6.87 o 
  -1  -2   6       23.92       22.14      1.16 o 
   0  -2   6       33.13       27.28      1.39 o 
   1  -2   6      675.18      725.05      7.39 o 
   2  -2   6       29.20       30.66      1.76 o 
   3  -2   6       80.66       70.79      2.27 o 
   4  -2   6        3.92        4.49      0.81 o 
   5  -2   6      663.05      619.08     10.03 o 
   6  -2   6      163.84      162.68      4.19 o 
   7  -2   6      127.80      123.32      3.81 o 
   8  -2   6        5.54        5.11      1.24 o 
   9  -2   6        7.57        9.33      2.14 o 
  10  -2   6        1.95        0.39      1.79 o 
  11  -2   6        0.21       -0.23      1.76 o 
 -13  -1   6        3.66        1.96      1.76 o 
 -12  -1   6       14.35       15.69      2.92 o 
 -11  -1   6       18.09       14.69      2.82 o 
 -10  -1   6       57.65       56.93      4.58 o 
  -9  -1   6       57.01       50.40      4.09 o 
  -8  -1   6      147.67      131.38      5.64 o 
  -7  -1   6       56.72       51.05      2.43 o 
  -6  -1   6       44.59       41.67      6.21 o 
  -5  -1   6       15.01       14.31      1.29 o 
  -4  -1   6      431.61      448.72      5.24 o 
  -3  -1   6       59.43       47.56      1.65 o 
  -2  -1   6      573.93      539.95      5.59 o 
  -1  -1   6      593.51      628.89      6.19 o 
   0  -1   6      245.08      284.00      3.91 o 
   1  -1   6      925.42     1084.73      9.70 o 
   2  -1   6       22.96       28.47      1.08 o 
   3  -1   6      165.49      154.56      3.25 o 
   4  -1   6      455.61      427.32      6.45 o 
   5  -1   6       30.16       29.10      1.77 o 
   6  -1   6       10.84       11.39      1.37 o 
   7  -1   6       15.89       19.86      1.79 o 
   8  -1   6       14.85       13.14      2.93 o 
   9  -1   6        0.06       -0.03      1.40 o 
  10  -1   6        1.66        2.33      1.96 o 
  11  -1   6        8.45       10.05      2.62 o 
 -13   0   6       46.62       50.90      5.31 o 
 -12   0   6       29.90       35.20      4.28 o 
 -11   0   6        4.58        3.16      1.89 o 
 -10   0   6        0.41       -0.36      1.06 o 
  -9   0   6       84.05       76.15      4.51 o 
  -8   0   6      113.79      104.24      5.01 o 
  -7   0   6      408.02      399.45      6.83 o 
  -6   0   6        0.15        0.18      0.57 o 
  -5   0   6       67.55       65.69      3.55 o 
  -4   0   6      417.45      422.05      6.39 o 
  -3   0   6       88.32       97.98      2.82 o 
  -2   0   6      521.20      535.54      5.37 o 
  -1   0   6       60.11       56.83      1.67 o 
   0   0   6        3.40        3.21      0.40 o 
   1   0   6      893.13     1027.17      8.97 o 
   2   0   6        0.23        0.05      0.26 o 
   3   0   6       33.06       30.25      1.11 o 
   4   0   6       43.98       37.40      2.85 o 
   5   0   6      814.68      830.57     12.12 o 
   6   0   6      204.07      207.28      4.39 o 
   7   0   6      256.13      224.97      6.94 o 
   8   0   6       25.96       18.75      2.65 o 
   9   0   6        1.69        1.50      1.53 o 
  10   0   6        1.68       -0.33      1.66 o 
  11   0   6        0.33        0.23      1.89 o 
 -13   1   6        3.64        8.96      2.65 o 
 -12   1   6       14.38       13.70      2.85 o 
 -11   1   6       18.09       14.20      2.82 o 
 -10   1   6       57.37       59.99      4.91 o 
  -9   1   6       56.71       53.15      4.35 o 
  -8   1   6      147.20      126.87      5.57 o 
  -7   1   6       56.59       56.83      3.55 o 
  -6   1   6       44.52       45.84      2.14 o 
  -5   1   6       14.61       14.66      1.33 o 
  -4   1   6      429.45      448.41      8.34 o 
  -3   1   6       59.11       48.76      1.79 o 
  -2   1   6      573.60      533.87      6.93 o 
  -1   1   6      593.78      615.49      7.53 o 
   0   1   6      245.06      280.58      4.21 o 
   1   1   6      924.68     1075.94      9.07 o 
   2   1   6       23.02       27.33      0.88 o 
   3   1   6      164.91      159.00      3.01 o 
   4   1   6      455.94      438.49      6.13 o 
   5   1   6       30.22       27.90      2.46 o 
   9   1   6        0.11       -0.16      1.22 o 
 -13   2   6       22.56       18.75      3.65 o 
 -12   2   6       22.40       21.60      3.78 o 
 -11   2   6       11.29       12.01      2.56 o 
 -10   2   6        5.22        6.53      2.05 o 
  -9   2   6       20.09       20.90      3.11 o 
  -8   2   6       55.72       60.38      3.98 o 
  -7   2   6      276.25      257.96      7.96 o 
  -6   2   6       26.06       24.63      1.94 o 
  -5   2   6      158.22      151.43      4.58 o 
  -4   2   6       74.45       86.68      2.57 o 
  -3   2   6       45.69       40.17      1.75 o 
  -2   2   6      503.75      511.66      6.85 o 
  -1   2   6       23.67       21.54      1.10 o 
   0   2   6       32.93       26.90      1.55 o 
   1   2   6      676.27      735.78     10.64 o 
   2   2   6       29.35       32.28      2.02 o 
   3   2   6       80.65       69.68      2.98 o 
   4   2   6        3.86        6.50      1.29 o 
   5   2   6      663.08      649.15     11.65 o 
   6   2   6      164.24      173.35      5.41 o 
  10   2   6        1.99        3.45      1.92 o 
  11   2   6        0.25        2.05      1.89 o 
 -12   3   6       18.47       24.25      3.94 o 
 -11   3   6        4.68        7.67      2.39 o 
 -10   3   6       21.04       24.25      3.52 o 
  -9   3   6       46.40       54.94      4.54 o 
  -8   3   6       96.44      106.87      5.31 o 
  -7   3   6       44.13       45.52      3.65 o 
  -6   3   6       30.36       27.57      2.79 o 
  -5   3   6        1.93        2.02      0.77 o 
  -4   3   6      314.18      314.80      5.46 o 
  -3   3   6       72.21       66.01      2.14 o 
  -2   3   6      405.32      373.30      5.54 o 
  -1   3   6      176.06      180.40      3.23 o 
   0   3   6       10.71       10.36      1.63 o 
   1   3   6      556.02      555.36     10.12 o 
   2   3   6        0.88        0.33      0.73 o 
   3   3   6       85.72       74.35      3.02 o 
   4   3   6      170.46      158.52      4.58 o 
 -12   4   6       11.75       16.06      3.62 o 
 -11   4   6        3.69       -0.16      1.96 o 
 -10   4   6        0.14       -1.13      1.73 o 
  -9   4   6       11.69       11.94      2.56 o 
  -8   4   6       26.04       24.52      3.26 o 
  -7   4   6       56.71       56.37      3.78 o 
  -6   4   6        6.36        4.12      1.59 o 
  -5   4   6       21.36       20.17      2.33 o 
  -4   4   6       25.88       32.32      2.56 o 
  -3   4   6        6.20        5.68      0.85 o 
  -2   4   6       68.97       65.53      3.29 o 
  -1   4   6        0.98        0.60      0.86 o 
   0   4   6        0.53       -0.73      0.80 o 
   1   4   6      257.50      260.55      6.57 o 
   2   4   6       16.42       17.51      1.92 o 
 -11   5   6        6.65        6.14      2.69 o 
 -10   5   6        6.29        5.80      2.36 o 
  -9   5   6        8.38       10.18      2.56 o 
  -8   5   6        4.05        2.12      1.79 o 
  -7   5   6        0.71        3.39      1.66 o 
  -6   5   6        0.08        0.47      1.26 o 
  -5   5   6        3.99        1.89      1.26 o 
  -1   5   6       36.73       30.13      2.49 o 
   0   5   6       16.78       19.48      2.09 o 
 -10   6   6        0.46        0.93      2.22 o 
  -9   6   6        6.29        8.29      2.56 o 
  -8   6   6        8.51       10.05      2.49 o 
  -7   6   6        3.57        2.26      1.69 o 
  -6  -8   7        1.07        2.75      2.15 o 
  -5  -8   7        1.88        2.67      1.33 o 
  -4  -8   7        0.44        1.01      1.19 o 
  -3  -8   7        6.66        7.18      1.61 o 
  -2  -8   7        1.20        2.60      1.26 o 
  -1  -8   7        2.30        4.36      1.45 o 
   0  -8   7        1.13        1.15      1.23 o 
   1  -8   7        0.21       -1.08      1.08 o 
   2  -8   7        0.51       -0.37      1.13 o 
   3  -8   7        0.25        1.85      1.92 o 
   4  -8   7        6.86       12.67      6.71 o 
  -8  -7   7        3.19        3.23      1.33 o 
  -7  -7   7        0.95        0.84      1.17 o 
  -6  -7   7        1.55        1.02      1.50 o 
  -5  -7   7        8.86        9.08      1.68 o 
  -4  -7   7        0.29        1.91      1.00 o 
  -3  -7   7        2.61        3.93      1.24 o 
  -2  -7   7        4.99        6.68      1.37 o 
  -1  -7   7        0.87        1.94      1.05 o 
   0  -7   7        0.21       -0.14      1.66 o 
   1  -7   7        0.05       -0.42      0.95 o 
   2  -7   7        7.66        9.45      1.69 o 
   3  -7   7        7.24        6.93      2.12 o 
   4  -7   7        1.73       -0.65      2.07 o 
   5  -7   7        6.04        2.24      1.56 o 
   6  -7   7        3.62        4.33      1.43 o 
  -9  -6   7        0.51        2.09      1.69 o 
  -8  -6   7       14.64       12.11      1.91 o 
  -7  -6   7        0.69        0.52      1.29 o 
  -6  -6   7        1.79        2.63      1.09 o 
  -5  -6   7        3.15        4.07      1.24 o 
  -4  -6   7        0.15        0.12      0.78 o 
  -3  -6   7        7.68        9.10      1.52 o 
  -2  -6   7        6.71        9.62      1.47 o 
  -1  -6   7       10.10       13.13      2.79 o 
   0  -6   7        0.59        0.38      0.74 o 
   1  -6   7        1.86        2.05      1.13 o 
   2  -6   7        5.25        4.51      1.23 o 
   3  -6   7        0.08        0.18      0.96 o 
   4  -6   7       32.43       40.87      3.02 o 
   5  -6   7        7.54        8.63      3.58 o 
   6  -6   7       23.70       20.27      2.41 o 
   7  -6   7        4.06        3.70      1.62 o 
 -11  -5   7        0.76        0.96      1.69 o 
 -10  -5   7        5.37        6.50      2.15 o 
  -9  -5   7        0.51        1.50      1.50 o 
  -8  -5   7        3.02        2.84      2.12 o 
  -7  -5   7        2.44        0.77      0.91 o 
  -6  -5   7        1.61        1.27      0.93 o 
  -5  -5   7       23.94       24.82      2.13 o 
  -4  -5   7        8.40        7.66      1.24 o 
  -3  -5   7       19.88       20.19      1.83 o 
  -2  -5   7        6.81        3.07      0.77 o 
  -1  -5   7       20.96       23.03      1.53 o 
   0  -5   7       16.24       21.22      1.51 o 
   1  -5   7        2.92        5.32      1.64 o 
   2  -5   7       35.71       43.15      2.70 o 
   3  -5   7        6.12        5.81      1.25 o 
   4  -5   7       13.97       14.06      1.76 o 
   5  -5   7       46.99       40.29      5.00 o 
   6  -5   7       11.03        9.73      1.64 o 
   7  -5   7        1.66        2.18      1.32 o 
   8  -5   7        3.10        2.20      1.41 o 
 -11  -4   7        0.31        3.98      1.69 o 
 -10  -4   7        0.22       -0.43      1.32 o 
  -9  -4   7        0.17        1.69      1.32 o 
  -8  -4   7       78.36       72.66      4.45 o 
  -7  -4   7       27.23       28.36      2.35 o 
  -6  -4   7       19.17       19.23      1.87 o 
  -5  -4   7       21.03       19.67      1.79 o 
  -4  -4   7        4.55        4.30      0.73 o 
  -3  -4   7       31.42       29.97      1.56 o 
  -2  -4   7      168.66      169.52      7.57 o 
  -1  -4   7       87.45       86.38      2.31 o 
   0  -4   7        2.27        1.69      0.61 o 
   1  -4   7        0.58        0.84      0.70 o 
   2  -4   7        0.87        0.79      0.74 o 
   3  -4   7        4.57        5.28      1.09 o 
   4  -4   7      127.69      128.98      4.89 o 
   5  -4   7        9.71       11.22      1.57 o 
   6  -4   7       61.46       59.51      4.87 o 
   7  -4   7        8.83        6.93      1.49 o 
   8  -4   7        0.38        0.95      1.18 o 
   9  -4   7        4.74        6.23      1.65 o 
 -12  -3   7        2.86        5.77      2.19 o 
 -11  -3   7        9.62       11.88      2.56 o 
 -10  -3   7       45.82       45.12      4.35 o 
  -9  -3   7       23.73       27.20      3.42 o 
  -8  -3   7       10.42       10.82      2.09 o 
  -7  -3   7        9.47        7.00      1.73 o 
  -6  -3   7        5.18        5.19      0.92 o 
  -5  -3   7      180.50      165.54      4.25 o 
  -4  -3   7        0.86        0.92      0.50 o 
  -3  -3   7       99.74       98.53      2.32 o 
  -2  -3   7       44.73       43.85      1.54 o 
  -1  -3   7       12.45       13.89      1.05 o 
   0  -3   7       35.44       35.14      1.51 o 
   1  -3   7       38.99       35.46      1.55 o 
   2  -3   7       52.32       54.57      2.15 o 
   3  -3   7       37.12       37.98      2.04 o 
   4  -3   7        3.93        3.66      0.95 o 
   5  -3   7      125.21      119.26      8.19 o 
   6  -3   7       26.18       25.21      2.33 o 
   7  -3   7        3.37        5.72      1.28 o 
   8  -3   7        3.86        3.96      1.33 o 
   9  -3   7        5.31        7.72      1.70 o 
  10  -3   7        2.82        3.35      1.55 o 
 -12  -2   7        6.12        5.70      2.09 o 
 -11  -2   7        0.56        1.26      1.46 o 
 -10  -2   7        0.67        0.36      1.22 o 
  -9  -2   7        9.10        8.66      2.05 o 
  -8  -2   7      230.85      219.51      5.00 o 
  -7  -2   7      146.17      139.23      3.75 o 
  -6  -2   7       51.35       49.90      3.29 o 
  -5  -2   7       62.80       59.40      2.16 o 
  -4  -2   7       51.92       50.84      1.60 o 
  -3  -2   7       65.57       55.91      1.63 o 
  -2  -2   7      869.38      856.13      9.20 o 
  -1  -2   7      284.48      276.88      3.87 o 
   0  -2   7       22.47       20.08      1.14 o 
   1  -2   7        2.12        2.48      0.53 o 
   2  -2   7        0.77        0.31      0.40 o 
   3  -2   7       24.31       23.64      2.20 o 
   4  -2   7      291.46      276.21      5.80 o 
   5  -2   7        6.92        9.60      1.29 o 
   6  -2   7      124.02      119.55      4.48 o 
   7  -2   7        9.62       12.71      2.07 o 
   8  -2   7        0.48       -0.09      0.97 o 
   9  -2   7        7.91       10.00      2.00 o 
  10  -2   7       28.43       30.09      3.85 o 
 -13  -1   7       10.05       13.57      2.92 o 
 -12  -1   7       11.27       13.83      2.92 o 
 -11  -1   7       20.59       18.48      3.08 o 
 -10  -1   7       62.68       63.37      4.95 o 
  -9  -1   7       15.52       19.30      2.79 o 
  -8  -1   7        0.00        0.49      0.84 o 
  -7  -1   7       27.53       34.75      2.70 o 
  -6  -1   7        1.04        0.93      0.68 o 
  -5  -1   7      128.23      115.12      3.22 o 
  -4  -1   7       89.47       90.85      2.07 o 
  -3  -1   7      126.49      124.99      2.35 o 
  -2  -1   7       44.29       53.19      2.55 o 
  -1  -1   7      164.62      161.29      2.61 o 
   0  -1   7      373.20      390.18      4.59 o 
   1  -1   7       65.07       60.67      1.55 o 
   2  -1   7       51.92       57.66      1.59 o 
   3  -1   7       11.02       10.52      0.87 o 
   4  -1   7       40.85       33.12      1.78 o 
   5  -1   7      402.53      398.28      6.55 o 
   6  -1   7       28.47       32.74      2.09 o 
   7  -1   7       14.85       15.49      1.64 o 
   8  -1   7       29.16       28.80      2.36 o 
   9  -1   7       22.33       28.90      3.45 o 
  10  -1   7        1.45        0.86      1.79 o 
 -13   0   7        4.87        1.37      1.73 o 
 -12   0   7        1.40        0.57      1.66 o 
 -11   0   7        4.27        4.28      1.79 o 
 -10   0   7        3.87        6.07      1.86 o 
  -9   0   7       18.64       18.45      2.79 o 
  -8   0   7      214.57      200.99      7.23 o 
  -7   0   7       95.96       90.45      3.11 o 
  -6   0   7        1.55        1.50      0.80 o 
  -5   0   7       40.49       38.91      2.00 o 
  -4   0   7       51.58       54.19      2.09 o 
  -3   0   7        1.46        2.28      0.58 o 
  -2   0   7      894.10      849.39      7.90 o 
  -1   0   7      236.10      244.89      3.06 o 
   0   0   7       90.31       79.98      1.55 o 
   1   0   7       14.49       18.44      1.23 o 
   2   0   7       30.91       34.13      1.14 o 
   3   0   7        4.33        4.92      0.63 o 
   4   0   7      366.40      338.40     11.39 o 
   5   0   7        1.02        3.54      0.76 o 
   6   0   7      278.61      262.89      5.14 o 
   7   0   7        0.00        0.47      1.09 o 
   8   0   7        2.66        2.49      1.43 o 
 -13   1   7       10.04        9.19      2.49 o 
 -12   1   7       11.22       12.48      2.92 o 
 -11   1   7       20.26       19.91      3.26 o 
 -10   1   7       62.05       53.28      4.71 o 
  -9   1   7       15.49       18.62      2.85 o 
  -8   1   7        0.02        0.76      1.19 o 
  -7   1   7       27.31       36.17      2.30 o 
  -6   1   7        0.69        0.13      0.73 o 
  -5   1   7      127.63      114.04      6.39 o 
  -4   1   7       89.19       91.66      2.75 o 
  -3   1   7      126.91      123.48      5.94 o 
  -2   1   7       44.32       55.61      1.91 o 
  -1   1   7      164.59      163.93      3.26 o 
   0   1   7      373.63      397.62      6.79 o 
   1   1   7       64.47       61.13      1.84 o 
   2   1   7       52.30       56.20      3.96 o 
   3   1   7       11.09       12.38      1.99 o 
   4   1   7       40.91       36.66      2.82 o 
   5   1   7      402.60      394.81      9.22 o 
   6   1   7       28.39       31.35      3.02 o 
   7   1   7       14.93       14.97      2.26 o 
 -12   2   7        6.00        4.58      2.49 o 
 -11   2   7        0.54        4.74      2.12 o 
 -10   2   7        0.57        1.96      1.66 o 
  -9   2   7        8.81       12.04      2.49 o 
  -8   2   7      230.54      207.66      7.56 o 
  -7   2   7      145.81      130.22      5.51 o 
  -6   2   7       51.99       53.60      2.48 o 
  -5   2   7       63.06       56.30      3.44 o 
  -4   2   7       51.75       49.38      2.02 o 
  -3   2   7       65.86       56.94      2.09 o 
  -2   2   7      870.20      851.01     10.27 o 
  -1   2   7      285.32      274.84      4.40 o 
   0   2   7       23.10       20.19      1.48 o 
   1   2   7        2.21        1.99      0.93 o 
   2   2   7        0.75       -0.43      0.70 o 
   3   2   7       24.44       24.06      2.22 o 
   4   2   7      291.40      274.15      6.94 o 
   5   2   7        7.22        6.14      1.56 o 
   6   2   7      123.92      120.90      4.71 o 
 -12   3   7        2.90        2.59      2.05 o 
 -11   3   7        9.56        7.59      2.69 o 
 -10   3   7       45.42       44.82      4.58 o 
  -9   3   7       23.95       21.93      3.22 o 
  -8   3   7       10.38       13.27      2.43 o 
  -7   3   7        9.30        6.47      1.73 o 
  -6   3   7        5.41        5.37      1.63 o 
  -5   3   7      180.33      171.66      4.23 o 
  -4   3   7        0.93        0.86      0.67 o 
  -3   3   7       99.72      100.83      4.10 o 
  -2   3   7       44.65       43.57      1.69 o 
  -1   3   7       12.43       14.73      2.05 o 
   0   3   7       35.99       32.88      2.56 o 
   1   3   7       38.65       39.68      2.46 o 
   2   3   7       52.75       54.51      2.85 o 
   3   3   7       37.21       38.08      2.62 o 
   4   3   7        3.74        6.27      1.40 o 
 -11   4   7        0.31        0.47      1.99 o 
 -10   4   7        0.19        2.26      1.82 o 
  -9   4   7        0.24        3.29      1.89 o 
  -8   4   7       78.47       74.85      4.61 o 
  -7   4   7       27.20       34.37      3.42 o 
  -6   4   7       19.34       22.49      2.62 o 
  -5   4   7       21.04       19.17      2.36 o 
  -4   4   7        4.54        4.85      1.03 o 
  -3   4   7       31.68       27.57      2.79 o 
  -2   4   7      168.95      171.06      5.67 o 
  -1   4   7       87.42       94.36      4.05 o 
   0   4   7        2.29        1.43      1.13 o 
   1   4   7        0.53       -0.39      0.99 o 
   2   4   7        0.87        2.26      1.16 o 
 -11   5   7        0.77        4.05      2.52 o 
 -10   5   7        5.20        6.01      2.62 o 
  -9   5   7        0.60       -0.90      1.69 o 
  -8   5   7        2.98        2.49      1.76 o 
  -7   5   7        2.39        2.59      1.66 o 
  -6   5   7        1.78        2.43      1.53 o 
  -3   5   7       19.63       18.78      2.62 o 
  -2   5   7        6.76        4.32      1.50 o 
  -1   5   7       20.97       22.69      2.49 o 
   0   5   7       16.35       15.52      2.09 o 
  -9   6   7        0.53        1.92      2.12 o 
  -5  -8   8        9.25        6.72      2.28 o 
  -4  -8   8       10.72       11.88      1.86 o 
  -3  -8   8        5.24        6.14      1.58 o 
  -2  -8   8        0.61        1.26      1.21 o 
  -1  -8   8        1.52        1.16      1.27 o 
   0  -8   8        0.11        1.03      1.66 o 
   1  -8   8        0.19        0.11      1.12 o 
   2  -8   8        2.72        4.45      1.33 o 
  -7  -7   8        0.36        1.74      1.26 o 
  -6  -7   8        1.85        1.73      1.23 o 
  -5  -7   8        9.57        9.92      1.71 o 
  -4  -7   8        3.19        0.91      1.13 o 
  -3  -7   8        8.24        8.94      1.59 o 
  -2  -7   8        5.50        6.72      1.74 o 
  -1  -7   8        1.74        1.53      1.11 o 
   0  -7   8        0.65        1.76      1.26 o 
   1  -7   8        0.24        0.37      1.22 o 
   2  -7   8        1.51        2.36      1.01 o 
   3  -7   8        0.36       -1.10      1.10 o 
   4  -7   8        4.68        3.59      3.19 o 
   5  -7   8        0.20       -1.14      1.14 o 
  -9  -6   8        1.07        2.22      1.56 o 
  -8  -6   8        4.68        4.27      1.42 o 
  -7  -6   8       12.64       14.65      2.06 o 
  -6  -6   8        0.23       -0.47      0.99 o 
  -5  -6   8       22.40       22.78      2.20 o 
  -4  -6   8       44.09       44.74      2.92 o 
  -3  -6   8       13.94       15.92      1.95 o 
  -2  -6   8        0.78        0.99      0.93 o 
  -1  -6   8       20.08       22.26      2.22 o 
   0  -6   8        2.58        2.10      0.86 o 
   1  -6   8        2.22        2.11      0.87 o 
   2  -6   8        7.49        7.71      1.49 o 
   3  -6   8        3.86        2.67      1.19 o 
   4  -6   8        6.19        6.90      1.58 o 
   5  -6   8       13.83       13.87      2.56 o 
   6  -6   8        0.46        2.52      1.45 o 
   7  -6   8        0.02       -0.73      1.76 o 
 -10  -5   8        1.46        3.02      1.82 o 
  -9  -5   8        2.14        0.20      1.53 o 
  -8  -5   8        1.94        2.36      1.20 o 
  -7  -5   8        0.23       -0.53      1.00 o 
  -6  -5   8        2.07        2.22      1.48 o 
  -5  -5   8       45.54       42.62      2.74 o 
  -4  -5   8        1.50        2.64      0.96 o 
  -3  -5   8       54.40       51.24      3.88 o 
  -2  -5   8       20.50       18.92      1.47 o 
  -1  -5   8        3.46        3.69      0.83 o 
   0  -5   8        6.47        7.03      1.26 o 
   1  -5   8        2.49        2.94      0.87 o 
   2  -5   8       20.05       20.53      2.06 o 
   3  -5   8        4.48        4.33      1.19 o 
   4  -5   8       27.44       27.27      2.57 o 
   5  -5   8        0.04        1.17      1.14 o 
   6  -5   8        2.00        2.85      1.38 o 
   7  -5   8        6.32        9.85      1.94 o 
   8  -5   8        0.44        0.41      2.57 o 
 -11  -4   8       11.82        9.16      2.56 o 
 -10  -4   8       19.75       17.85      3.11 o 
  -9  -4   8       12.97       15.49      2.85 o 
  -8  -4   8        2.00        3.68      1.56 o 
  -7  -4   8       84.54       71.38      3.11 o 
  -6  -4   8        2.48        1.83      0.91 o 
  -5  -4   8       76.11       74.81      5.11 o 
  -4  -4   8       31.87       35.47      1.78 o 
  -3  -4   8       81.49       79.70      4.84 o 
  -2  -4   8       30.61       34.20      2.29 o 
  -1  -4   8       75.39       75.98      2.26 o 
   0  -4   8        7.05        6.41      1.03 o 
   1  -4   8        0.37        0.58      0.73 o 
   2  -4   8       30.08       28.44      2.23 o 
   3  -4   8        3.94        3.86      1.08 o 
   4  -4   8       24.61       25.09      2.15 o 
   5  -4   8       44.44       50.81      2.93 o 
   6  -4   8        0.36        1.21      1.15 o 
   7  -4   8        0.09        0.60      1.22 o 
   8  -4   8        0.60        1.34      1.42 o 
   9  -4   8        4.73        3.45      2.33 o 
 -12  -3   8       47.61       61.28      5.60 o 
 -11  -3   8        2.98        5.67      2.19 o 
 -10  -3   8       18.53       20.74      3.42 o 
  -9  -3   8       18.53       18.62      2.95 o 
  -8  -3   8        9.98       10.95      2.33 o 
  -7  -3   8        3.21        4.58      1.56 o 
  -6  -3   8       24.65       28.34      1.71 o 
  -5  -3   8      205.37      189.27      5.66 o 
  -4  -3   8       22.24       22.08      1.41 o 
  -3  -3   8       60.12       57.95      2.80 o 
  -2  -3   8      230.70      212.82      3.65 o 
  -1  -3   8       90.90       76.65      2.76 o 
   0  -3   8       15.45       16.67      1.55 o 
   1  -3   8        1.10        0.94      0.53 o 
   2  -3   8        9.33        9.67      1.01 o 
   3  -3   8        1.03        1.79      1.78 o 
   4  -3   8      152.51      142.82      3.92 o 
   5  -3   8        2.21        3.32      0.94 o 
   6  -3   8        7.25        8.08      1.40 o 
   7  -3   8        0.73        0.84      1.05 o 
   8  -3   8        0.03        2.91      1.38 o 
   9  -3   8        0.79        3.27      1.60 o 
 -12  -2   8        3.81        1.86      1.63 o 
 -11  -2   8       36.79       44.13      4.74 o 
 -10  -2   8       61.57       61.94      5.05 o 
  -9  -2   8       57.30       56.47      4.64 o 
  -8  -2   8        1.02        2.11      0.97 o 
  -7  -2   8      262.05      227.66      5.21 o 
  -6  -2   8       12.10       13.27      1.57 o 
  -5  -2   8      194.03      193.74      3.53 o 
  -4  -2   8        3.58        3.28      0.65 o 
  -3  -2   8      227.75      212.68      3.52 o 
  -2  -2   8      167.62      161.56      5.11 o 
  -1  -2   8      170.34      157.20      4.43 o 
   0  -2   8       20.85       18.50      1.54 o 
   1  -2   8        0.27        0.12      0.44 o 
   2  -2   8       62.28       58.31      1.81 o 
   3  -2   8        4.09        4.52      0.77 o 
   4  -2   8       64.93       66.46      2.49 o 
   5  -2   8      112.24      112.81      3.80 o 
   6  -2   8        1.53        3.40      0.97 o 
   7  -2   8        0.59        0.09      0.97 o 
   8  -2   8        2.27        0.49      1.10 o 
 -12  -1   8       65.63       76.28      6.07 o 
 -11  -1   8        0.90        0.99      1.53 o 
 -10  -1   8       16.06       16.12      2.82 o 
  -9  -1   8       35.15       32.64      3.71 o 
  -8  -1   8        9.01        8.72      1.49 o 
  -7  -1   8        3.19        2.52      0.98 o 
  -6  -1   8       27.90       27.22      2.05 o 
  -5  -1   8      263.00      238.61      5.33 o 
  -4  -1   8       88.24       79.11      1.98 o 
  -3  -1   8      167.49      168.48      3.56 o 
  -2  -1   8      313.05      310.15      4.09 o 
  -1  -1   8      154.07      159.46      2.70 o 
   0  -1   8       12.61       10.56      0.85 o 
   1  -1   8       20.53       22.41      1.34 o 
   2  -1   8       41.23       38.96      1.44 o 
   3  -1   8       20.25       20.57      1.25 o 
   4  -1   8      294.24      286.36      4.36 o 
   5  -1   8        1.50        1.04      0.80 o 
   6  -1   8        0.26        0.00      1.29 o 
 -12   0   8        1.22        2.72      1.63 o 
 -11   0   8       59.37       60.12      5.34 o 
 -10   0   8       59.45       52.38      4.71 o 
  -9   0   8       39.25       36.36      3.81 o 
  -8   0   8        5.87        5.76      1.23 o 
  -7   0   8      309.15      252.56      8.60 o 
  -6   0   8       28.21       32.91      2.18 o 
  -5   0   8      131.61      132.78      3.68 o 
  -4   0   8       27.36       26.56      1.82 o 
  -3   0   8      159.93      162.04      8.11 o 
  -2   0   8      309.05      292.88      5.10 o 
  -1   0   8      363.74      355.67      5.68 o 
   0   0   8      123.03      115.27      2.90 o 
   1   0   8       13.59       19.04      1.41 o 
   2   0   8       65.42       72.35      5.96 o 
   3   0   8        0.11        1.24      0.63 o 
   4   0   8      177.23      174.65      4.00 o 
   5   0   8      256.45      252.22      7.67 o 
   6   0   8       10.14        9.82      1.96 o 
   7   0   8        2.17        4.18      1.69 o 
   8   0   8        0.01        2.69      1.76 o 
 -12   1   8       65.45       60.09      5.67 o 
 -11   1   8        0.77        1.99      1.79 o 
 -10   1   8       16.04       11.21      2.49 o 
  -9   1   8       35.12       39.08      3.98 o 
  -8   1   8        8.93        9.94      1.54 o 
  -7   1   8        2.86        2.93      1.02 o 
  -6   1   8       27.58       30.26      2.11 o 
  -5   1   8      262.79      241.19      6.65 o 
  -4   1   8       88.57       76.04      2.64 o 
  -3   1   8      167.56      165.26      3.78 o 
  -2   1   8      312.92      304.58     12.04 o 
  -1   1   8      153.89      161.24      3.44 o 
   0   1   8       13.00        9.96      1.04 o 
   1   1   8       20.43       23.78      1.33 o 
   2   1   8       41.63       42.28      1.72 o 
   3   1   8       20.29       19.51      2.29 o 
   4   1   8      294.19      284.47      7.77 o 
   5   1   8        1.59        3.48      1.29 o 
   6   1   8        0.34       -1.03      1.03 o 
   7   1   8        3.72        5.34      1.69 o 
 -12   2   8        3.78        0.93      2.22 o 
 -11   2   8       36.76       50.40      5.18 o 
 -10   2   8       61.51       53.18      4.91 o 
  -9   2   8       57.22       63.70      4.84 o 
  -8   2   8        1.34        1.63      1.29 o 
  -7   2   8      261.88      223.65      6.47 o 
  -6   2   8       12.29       11.57      1.63 o 
  -5   2   8      193.97      192.57      7.27 o 
  -4   2   8        3.16        3.78      0.86 o 
  -3   2   8      227.39      225.18      4.51 o 
  -2   2   8      168.48      161.99      3.85 o 
  -1   2   8      170.64      158.49      5.62 o 
   0   2   8       21.28       19.54      2.22 o 
   1   2   8        0.27       -0.23      0.83 o 
   2   2   8       62.17       61.11      3.22 o 
   3   2   8        4.40        3.81      1.26 o 
   4   2   8       65.06       58.75      3.29 o 
   5   2   8      112.46      115.63      4.68 o 
 -12   3   8       47.64       58.13      5.88 o 
 -11   3   8        3.09        3.98      2.33 o 
 -10   3   8       18.55       22.17      3.65 o 
  -9   3   8       18.40       16.92      3.08 o 
  -8   3   8       10.03        9.99      2.26 o 
  -7   3   8        3.16        4.01      1.56 o 
  -6   3   8       24.76       21.92      2.33 o 
  -5   3   8      204.92      193.45      4.57 o 
  -4   3   8       22.53       24.79      1.78 o 
  -3   3   8       59.79       55.67      2.26 o 
  -2   3   8      230.59      211.94      6.81 o 
  -1   3   8       91.11       78.33      3.94 o 
   0   3   8       15.66       17.25      2.15 o 
   1   3   8        0.81        0.43      0.93 o 
   2   3   8        9.41        9.95      1.66 o 
   3   3   8        0.93        1.40      1.13 o 
   4   3   8      152.44      125.34      4.74 o 
 -11   4   8       11.86       14.50      3.35 o 
 -10   4   8       19.90       28.63      4.05 o 
  -9   4   8       13.16       16.52      3.05 o 
  -8   4   8        2.29        2.19      1.73 o 
  -7   4   8       84.22       85.60      4.68 o 
  -6   4   8        2.48        3.32      1.59 o 
  -5   4   8       76.21       74.59      2.90 o 
  -4   4   8       31.77       38.36      3.52 o 
  -3   4   8       81.11       69.50      4.01 o 
  -2   4   8       30.72       31.88      3.05 o 
  -1   4   8       75.26       75.71      4.01 o 
   0   4   8        7.14        7.70      1.76 o 
   1   4   8        0.37       -0.20      1.13 o 
   2   4   8       29.98       28.60      2.56 o 
 -10   5   8        1.48        2.33      2.15 o 
  -9   5   8        2.08        2.79      2.15 o 
  -8   5   8        1.98        3.29      1.99 o 
  -3   5   8       54.17       47.54      3.78 o 
  -2   5   8       20.45       16.06      2.39 o 
  -1   5   8        3.55        3.22      1.50 o 
   0   5   8        6.30        5.28      1.56 o 
  -3  -8   9       14.20       13.84      2.00 o 
  -2  -8   9        4.46        3.01      1.28 o 
  -1  -8   9        0.74       -0.62      1.11 o 
   0  -8   9        0.91        4.33      1.34 o 
  -7  -7   9        0.12        2.62      2.26 o 
  -6  -7   9        3.12        5.58      1.53 o 
  -5  -7   9        3.13        1.73      1.26 o 
  -4  -7   9        0.89        2.19      1.20 o 
  -3  -7   9        0.32        0.58      1.13 o 
  -2  -7   9        0.32        3.34      1.32 o 
  -1  -7   9        0.47        1.77      1.13 o 
   0  -7   9        1.85        2.60      1.46 o 
   1  -7   9        1.04        0.31      1.06 o 
   2  -7   9        1.37        1.27      1.04 o 
   3  -7   9        0.97        0.66      1.26 o 
   4  -7   9        0.00        2.91      3.27 o 
  -8  -6   9       10.25       11.09      1.96 o 
  -7  -6   9       15.71       14.99      2.12 o 
  -6  -6   9       36.33       35.04      4.22 o 
  -5  -6   9        4.52        9.22      1.65 o 
  -4  -6   9       79.17       85.98      3.61 o 
  -3  -6   9       42.02       37.39      2.88 o 
  -2  -6   9       39.56       43.10      2.96 o 
  -1  -6   9        2.04        2.14      1.04 o 
   0  -6   9        0.32        1.85      0.94 o 
   1  -6   9        0.06        1.28      0.91 o 
   2  -6   9        4.91        8.18      1.25 o 
   3  -6   9       10.42       14.16      1.70 o 
   4  -6   9        1.64        3.56      1.39 o 
   5  -6   9        0.30        0.91      2.05 o 
   6  -6   9        1.42       -0.14      1.68 o 
 -10  -5   9        0.21       -1.09      1.32 o 
  -9  -5   9        1.47       -0.70      1.50 o 
  -8  -5   9       14.88       11.65      1.93 o 
  -7  -5   9        0.30       -0.68      1.74 o 
  -6  -5   9       16.10       20.65      3.13 o 
  -5  -5   9       12.44       10.73      2.14 o 
  -4  -5   9       12.70       15.41      1.81 o 
  -3  -5   9        5.25        8.33      1.96 o 
  -2  -5   9        0.37        1.09      1.16 o 
  -1  -5   9       13.97       12.98      1.31 o 
   0  -5   9       27.75       31.44      1.96 o 
   1  -5   9        0.01        0.19      0.87 o 
   2  -5   9        8.45        7.71      1.17 o 
   3  -5   9        2.89        2.96      1.04 o 
   4  -5   9        5.20        6.87      1.69 o 
   5  -5   9       16.06       21.15      3.62 o 
   6  -5   9        4.08        2.75      1.56 o 
   7  -5   9        0.43        2.40      1.52 o 
 -10  -4   9       25.49       27.33      3.71 o 
  -9  -4   9       31.98       38.78      4.32 o 
  -8  -4   9       39.56       44.39      4.38 o 
  -7  -4   9       46.18       41.60      3.00 o 
  -6  -4   9       77.19       68.55      3.05 o 
  -5  -4   9       36.43       40.18      2.59 o 
  -4  -4   9      319.71      317.91      5.07 o 
  -3  -4   9       99.71       97.26      3.86 o 
  -2  -4   9      118.10      119.06      2.91 o 
  -1  -4   9        4.40        5.54      0.92 o 
   0  -4   9        1.07        0.93      0.61 o 
   1  -4   9        2.49        4.01      0.87 o 
   2  -4   9       17.11       17.35      1.48 o 
   3  -4   9       26.79       29.11      1.90 o 
   4  -4   9        6.21        9.70      2.49 o 
   5  -4   9        1.10        2.51      1.15 o 
   6  -4   9       10.44        9.15      3.19 o 
   7  -4   9        0.74        1.90      1.34 o 
   8  -4   9        1.00        1.54      2.28 o 
 -11  -3   9        9.77       12.57      2.59 o 
 -10  -3   9        1.47        3.68      1.76 o 
  -9  -3   9        0.21        1.06      1.43 o 
  -8  -3   9      108.31      107.73      5.67 o 
  -7  -3   9        3.34        2.62      1.50 o 
  -6  -3   9       63.90       60.26      2.30 o 
  -5  -3   9      103.04       96.66      2.66 o 
  -4  -3   9        8.22        8.04      1.06 o 
  -3  -3   9        1.17        1.90      0.65 o 
  -2  -3   9        4.82        5.65      0.85 o 
  -1  -3   9       48.77       43.85      1.76 o 
   0  -3   9       39.81       43.09      1.92 o 
   1  -3   9        5.57        3.51      0.78 o 
   2  -3   9        8.94        9.33      1.07 o 
   3  -3   9       12.87       12.94      1.26 o 
   4  -3   9       18.55       20.63      1.58 o 
   5  -3   9       14.50       19.89      2.79 o 
   6  -3   9        9.74        8.56      2.09 o 
   7  -3   9        1.55        3.58      1.92 o 
   8  -3   9        5.39        6.87      2.56 o 
 -12  -2   9        1.70        2.05      1.86 o 
 -11  -2   9       14.51       19.51      3.39 o 
 -10  -2   9       84.02       80.12      5.21 o 
  -9  -2   9      129.90      133.11      6.53 o 
  -8  -2   9       83.88       74.47      3.30 o 
  -7  -2   9      104.03       85.21      3.29 o 
  -6  -2   9      119.64      102.84      5.93 o 
  -5  -2   9      116.58      111.19      2.95 o 
  -4  -2   9      749.79      724.36      8.07 o 
  -3  -2   9      200.35      197.88      3.50 o 
  -2  -2   9      248.32      248.53      3.95 o 
  -1  -2   9       17.40       18.93      1.96 o 
   0  -2   9        2.93        3.71      0.90 o 
   1  -2   9        8.29        7.63      1.18 o 
   2  -2   9       36.27       37.87      3.16 o 
   3  -2   9       50.59       53.21      2.57 o 
   4  -2   9       11.07       11.38      1.45 o 
   5  -2   9        4.38        5.15      2.87 o 
   6  -2   9       41.44       37.25      3.58 o 
   7  -2   9        0.11        0.70      1.63 o 
 -12  -1   9        0.47        2.88      1.82 o 
 -11  -1   9        8.16        6.81      2.36 o 
 -10  -1   9        3.98        3.16      1.69 o 
  -9  -1   9        1.40        1.42      1.63 o 
  -8  -1   9      156.03      146.25      4.44 o 
  -7  -1   9        0.33        1.08      0.90 o 
  -6  -1   9       96.04       87.95      4.35 o 
  -5  -1   9      219.90      226.74      5.16 o 
  -4  -1   9       69.29       66.53      2.59 o 
  -3  -1   9        6.01        3.96      0.92 o 
  -2  -1   9       56.23       59.23      2.32 o 
  -1  -1   9      148.32      144.52      5.56 o 
   0  -1   9      127.79      129.99      5.10 o 
   1  -1   9        2.29        3.39      0.81 o 
   2  -1   9       33.01       30.68      2.00 o 
   3  -1   9       29.44       29.32      2.02 o 
   4  -1   9       83.11       81.67      2.94 o 
   5  -1   9       44.13       47.63      2.54 o 
   6  -1   9       46.22       38.26      3.88 o 
   7  -1   9        0.42        3.81      1.82 o 
   8  -1   9        9.39       12.04      2.79 o 
   9  -1   9        0.46        2.02      2.33 o 
 -12   0   9        0.03        1.82      2.22 o 
 -11   0   9        9.34        7.87      2.79 o 
 -10   0   9       73.09       61.31      5.15 o 
  -9   0   9      152.84      152.71      4.75 o 
  -8   0   9       99.75       97.20      3.68 o 
  -7   0   9       81.72       74.50      3.03 o 
  -6   0   9      267.73      239.04      6.02 o 
  -5   0   9       67.27       65.62      3.37 o 
  -4   0   9      856.97      795.06     10.79 o 
  -3   0   9      213.02      220.12      7.23 o 
  -2   0   9      556.81      515.10     22.76 o 
  -1   0   9      114.56      111.46      3.29 o 
   0   0   9       24.40       23.51      1.62 o 
   1   0   9        9.69        9.90      1.11 o 
   2   0   9      107.15      107.32      3.03 o 
   3   0   9      129.24      127.77      3.45 o 
   4   0   9        1.55        0.80      1.13 o 
   5   0   9        9.42       10.45      2.12 o 
   6   0   9       45.88       56.03      4.38 o 
   7   0   9        3.51        7.00      2.12 o 
   8   0   9        5.10       11.38      2.69 o 
   9   0   9        0.32        2.92      2.29 o 
 -12   1   9        0.36        1.19      1.99 o 
 -11   1   9        8.17       11.61      2.88 o 
 -10   1   9        4.03        2.85      2.02 o 
  -9   1   9        1.29        2.26      1.53 o 
  -8   1   9      155.89      149.09      4.51 o 
  -7   1   9        0.50        0.96      1.06 o 
  -6   1   9       96.24       93.70      3.32 o 
  -5   1   9      220.39      226.50      5.12 o 
  -4   1   9       69.38       62.05      2.52 o 
  -3   1   9        6.02        7.36      1.06 o 
  -2   1   9       56.56       58.02      2.18 o 
  -1   1   9      148.47      145.94      3.41 o 
   0   1   9      128.42      126.90      6.65 o 
   1   1   9        2.37        1.03      0.99 o 
   2   1   9       33.03       26.78      2.72 o 
   3   1   9       29.45       31.09      2.98 o 
   4   1   9       83.16       79.99      4.12 o 
   5   1   9       44.28       46.11      3.71 o 
   6   1   9       46.33       42.24      3.71 o 
   7   1   9        0.40        1.86      1.56 o 
 -12   2   9        1.59        1.37      2.29 o 
 -11   2   9       14.36       21.34      3.68 o 
 -10   2   9       83.77       87.49      5.54 o 
  -9   2   9      129.90      137.92      6.53 o 
  -8   2   9       84.20       82.52      3.43 o 
  -7   2   9      104.40       83.04      3.47 o 
  -6   2   9      119.62      101.08      3.50 o 
  -5   2   9      116.29      118.66      3.57 o 
  -4   2   9      750.28      705.64     10.09 o 
  -3   2   9      201.21      191.15      4.34 o 
  -2   2   9      248.19      257.34      6.07 o 
  -1   2   9       17.44       18.24      2.29 o 
   0   2   9        2.91        3.98      1.26 o 
   1   2   9        8.67        5.74      1.32 o 
   2   2   9       35.96       32.18      2.92 o 
   3   2   9       50.84       49.47      3.45 o 
   4   2   9       11.00       15.76      2.29 o 
   5   2   9        4.33        6.81      1.63 o 
 -11   3   9        9.73       10.68      2.82 o 
 -10   3   9        1.49        2.29      1.96 o 
  -9   3   9        0.18        1.66      1.63 o 
  -8   3   9      108.46       93.86      5.21 o 
  -7   3   9        3.56        4.90      1.25 o 
  -6   3   9       63.90       64.22      3.00 o 
  -5   3   9      103.21      101.98      3.42 o 
  -4   3   9        8.17        9.89      3.47 o 
  -3   3   9        1.21        1.26      1.43 o 
  -2   3   9        5.14        5.37      1.69 o 
  -1   3   9       48.74       49.11      3.65 o 
   0   3   9       40.30       41.44      3.16 o 
   1   3   9        5.49        5.70      1.50 o 
   2   3   9        8.85        8.96      1.76 o 
   3   3   9       12.89       12.87      1.96 o 
 -10   4   9       25.41       23.65      3.81 o 
  -9   4   9       31.88       41.24      4.48 o 
  -8   4   9       39.56       36.36      3.88 o 
  -7   4   9       46.32       47.38      3.94 o 
  -6   4   9       77.22       71.99      5.15 o 
  -5   4   9       36.23       36.00      3.85 o 
  -4   4   9      319.64      322.12      9.35 o 
  -3   4   9       99.98       96.62      4.95 o 
  -2   4   9      117.63      117.98      5.21 o 
  -1   4   9        4.48        3.75      1.69 o 
   0   4   9        1.05        0.57      1.29 o 
   1   4   9        2.59        2.75      1.26 o 
 -10   5   9        0.20        1.19      2.36 o 
  -4   5   9       12.68       14.46      2.75 o 
  -3   5   9        5.27        7.30      1.99 o 
  -2   5   9        0.37       -1.40      1.59 o 
  -1   5   9       13.84       13.90      2.36 o 
   0   5   9       27.82       31.29      3.16 o 
  -5  -7  10        0.34        1.56      1.66 o 
  -4  -7  10        0.38        4.77      1.61 o 
  -3  -7  10        8.88        8.75      1.68 o 
  -2  -7  10        8.35        8.65      1.77 o 
  -1  -7  10        2.59        2.93      1.66 o 
   0  -7  10        2.09        3.32      1.28 o 
   1  -7  10        1.26        1.29      1.68 o 
   2  -7  10        0.67        1.70      1.06 o 
  -8  -6  10        0.86        3.98      2.36 o 
  -7  -6  10        0.73       -0.28      1.16 o 
  -6  -6  10        6.79        5.32      1.49 o 
  -5  -6  10        7.25        6.29      1.41 o 
  -4  -6  10        3.33        3.91      1.36 o 
  -3  -6  10       66.40       68.96      5.08 o 
  -2  -6  10       21.55       23.98      2.36 o 
  -1  -6  10        3.91        3.66      1.25 o 
   0  -6  10        4.26        4.70      2.57 o 
   1  -6  10       21.69       22.05      2.35 o 
   2  -6  10        3.21        1.44      1.12 o 
   3  -6  10       14.87       18.94      1.90 o 
   4  -6  10        0.00       -1.02      1.02 o 
  -9  -5  10        1.40       -0.39      1.37 o 
  -8  -5  10        2.39        0.83      1.50 o 
  -7  -5  10       31.50       33.12      2.86 o 
  -6  -5  10        5.36        5.33      1.37 o 
  -5  -5  10        1.00       -0.14      1.04 o 
  -4  -5  10        1.19        1.79      1.03 o 
  -3  -5  10       79.95       80.98     12.48 o 
  -2  -5  10       12.48       12.57      1.37 o 
  -1  -5  10       30.26       35.58      2.10 o 
   0  -5  10        9.68       11.53      1.34 o 
   1  -5  10        9.40       12.35      1.45 o 
   2  -5  10        0.07       -0.04      0.88 o 
   3  -5  10        9.40       10.73      1.46 o 
   4  -5  10        1.35        0.40      0.97 o 
   5  -5  10        1.98        1.05      1.23 o 
   6  -5  10        5.94       11.48      2.62 o 
 -10  -4  10        3.69        6.94      2.15 o 
  -9  -4  10       14.02       12.18      2.72 o 
  -8  -4  10        4.43        5.31      2.05 o 
  -7  -4  10        0.37       -0.66      1.04 o 
  -6  -4  10       26.23       25.54      2.72 o 
  -5  -4  10       11.88       11.24      3.03 o 
  -4  -4  10       28.02       29.13      1.86 o 
  -3  -4  10      231.26      235.22      4.42 o 
  -2  -4  10       84.08       84.82      3.94 o 
  -1  -4  10        7.19        7.57      1.27 o 
   0  -4  10       11.17       11.30      1.24 o 
   1  -4  10       47.35       48.96      2.21 o 
   2  -4  10        6.56        6.90      1.16 o 
   3  -4  10       43.57       47.27      3.05 o 
   4  -4  10        1.03        1.95      1.11 o 
   5  -4  10        0.57        0.16      1.13 o 
   6  -4  10        6.53       10.82      2.75 o 
   7  -4  10        1.49        4.48      2.29 o 
 -11  -3  10        7.34        8.42      2.46 o 
 -10  -3  10        5.72        5.51      2.26 o 
  -9  -3  10       13.60       14.27      2.82 o 
  -8  -3  10       17.11       16.22      2.92 o 
  -7  -3  10       87.38       79.99      4.87 o 
  -6  -3  10       17.48       18.88      3.53 o 
  -5  -3  10       10.20       10.66      1.25 o 
  -4  -3  10       10.28       10.35      1.15 o 
  -3  -3  10      375.50      346.46      6.67 o 
  -2  -3  10       47.08       42.34      2.52 o 
  -1  -3  10       66.27       69.36      2.84 o 
   0  -3  10        4.85        5.50      1.13 o 
   1  -3  10       34.92       37.41      2.49 o 
   2  -3  10        0.33        1.75      0.88 o 
   3  -3  10        6.91        7.24      1.63 o 
   4  -3  10        6.94        4.06      1.18 o 
   5  -3  10        5.03        5.39      1.30 o 
   6  -3  10       21.25       25.52      2.44 o 
   7  -3  10        0.93        1.41      1.43 o 
 -11  -2  10       14.70       17.98      3.35 o 
 -10  -2  10       10.84       11.14      2.72 o 
  -9  -2  10       37.80       35.96      4.25 o 
  -8  -2  10       10.33       11.10      1.70 o 
  -7  -2  10        0.68        1.19      0.99 o 
  -6  -2  10       50.31       53.44      3.44 o 
  -5  -2  10       14.46       13.59      1.67 o 
  -4  -2  10       81.00       76.44      2.96 o 
  -3  -2  10      558.85      528.35     11.13 o 
  -2  -2  10      191.39      181.10      4.50 o 
  -1  -2  10       20.53       20.81      1.78 o 
   0  -2  10       21.69       16.84      1.66 o 
   1  -2  10       62.41       53.41      3.48 o 
   2  -2  10        5.80        5.20      1.08 o 
   3  -2  10       93.45       86.03      3.23 o 
   4  -2  10        8.36        5.52      2.54 o 
   5  -2  10        0.76        0.81      1.38 o 
   6  -2  10        8.28       11.17      3.05 o 
   7  -2  10        1.27        0.30      1.89 o 
   8  -2  10        6.03        9.69      2.59 o 
 -11  -1  10        5.29        4.58      2.36 o 
 -10  -1  10        7.78        9.22      2.56 o 
  -9  -1  10        9.12       11.84      3.65 o 
  -8  -1  10       32.29       37.21      2.83 o 
  -7  -1  10      168.63      160.12      6.30 o 
  -6  -1  10       97.21       98.89      4.48 o 
  -5  -1  10        5.21        4.22      1.29 o 
  -4  -1  10        4.25        4.76      1.08 o 
  -3  -1  10      878.12      841.44     17.40 o 
  -2  -1  10       42.81       42.29      3.44 o 
  -1  -1  10      248.79      225.56      5.62 o 
   0  -1  10       15.45       14.66      1.51 o 
   1  -1  10       59.80       58.43      2.45 o 
   2  -1  10        2.46        0.67      0.80 o 
   3  -1  10       25.15       26.65      2.07 o 
   4  -1  10        0.42       -0.09      1.40 o 
   5  -1  10       19.82       14.84      2.62 o 
   6  -1  10       37.66       38.91      4.09 o 
   7  -1  10        5.19        7.87      2.36 o 
   8  -1  10        0.33        1.06      1.96 o 
 -11   0  10       11.35       10.15      2.88 o 
 -10   0  10       11.12       12.31      2.72 o 
  -9   0  10       73.46       68.07      3.66 o 
  -8   0  10       43.65       46.66      4.27 o 
  -7   0  10        8.27        8.67      1.49 o 
  -6   0  10       31.93       32.87      2.52 o 
  -5   0  10       10.57       11.76      1.56 o 
  -4   0  10      203.82      183.23      4.81 o 
  -3   0  10     1042.41     1018.19     12.98 o 
  -2   0  10      171.51      165.58      5.65 o 
  -1   0  10       28.78       25.97      2.80 o 
   0   0  10        8.48        7.25      1.32 o 
   1   0  10      118.86       99.63      3.02 o 
   2   0  10        0.31        3.94      1.50 o 
   3   0  10      141.34      131.79      5.64 o 
   4   0  10        8.54        9.38      2.12 o 
   5   0  10        0.65        1.40      1.40 o 
   6   0  10       20.08       25.68      3.39 o 
   7   0  10        0.01        0.50      1.82 o 
   8   0  10        6.62        7.87      2.75 o 
 -11   1  10        5.31        6.70      2.49 o 
 -10   1  10        7.71        7.73      2.39 o 
  -9   1  10        9.28        6.96      1.53 o 
  -8   1  10       32.17       38.20      2.85 o 
  -7   1  10      169.27      155.48      4.64 o 
  -6   1  10       97.37      107.48      3.66 o 
  -5   1  10        5.25        5.33      1.17 o 
  -4   1  10        4.23        5.33      1.14 o 
  -3   1  10      878.30      862.57     18.50 o 
  -2   1  10       43.18       38.74      2.02 o 
  -1   1  10      249.14      222.68      8.13 o 
   0   1  10       15.43       19.41      2.46 o 
   1   1  10       59.88       49.60      3.75 o 
   2   1  10        2.47        2.65      1.29 o 
   3   1  10       25.25       22.86      2.79 o 
   4   1  10        0.48        3.35      1.46 o 
   5   1  10       19.90       22.82      2.98 o 
   6   1  10       37.68       43.39      4.12 o 
   7   1  10        5.18        8.19      2.39 o 
 -11   2  10       14.59       17.09      3.48 o 
 -10   2  10       11.08        9.35      2.56 o 
  -9   2  10       37.77       39.84      4.32 o 
  -8   2  10       10.33        9.92      1.72 o 
  -7   2  10        0.59       -0.90      0.98 o 
  -6   2  10       50.41       50.24      4.15 o 
  -5   2  10       14.39       12.50      1.56 o 
  -4   2  10       81.17       72.92      6.58 o 
  -3   2  10      558.76      544.82      8.40 o 
  -2   2  10      191.57      175.94      6.37 o 
  -1   2  10       20.59       14.10      2.15 o 
   0   2  10       21.65       22.69      2.59 o 
   1   2  10       62.55       56.54      3.42 o 
   2   2  10        5.72        1.73      1.13 o 
   3   2  10       93.47       93.26      4.48 o 
   4   2  10        8.26        7.80      1.79 o 
   5   2  10        0.77        2.19      1.53 o 
 -11   3  10        7.34       10.28      2.95 o 
 -10   3  10        5.73        8.06      2.65 o 
  -9   3  10       13.91        6.50      2.33 o 
  -8   3  10       16.73       24.61      3.32 o 
  -7   3  10       87.85       78.07      4.25 o 
  -6   3  10       17.37       16.04      3.47 o 
  -5   3  10       10.16       10.08      2.29 o 
  -4   3  10       10.25       10.95      2.36 o 
  -3   3  10      375.62      356.19     10.05 o 
  -2   3  10       47.23       56.07      4.32 o 
  -1   3  10       66.39       66.49      3.98 o 
   0   3  10        4.64        5.41      1.50 o 
   1   3  10       35.00       28.93      2.92 o 
   2   3  10        0.34       -0.67      1.06 o 
   3   3  10        6.96        6.73      1.73 o 
 -10   4  10        3.77        3.26      2.29 o 
  -9   4  10       13.83       13.83      2.88 o 
  -8   4  10        4.38        3.05      1.92 o 
  -6   4  10       26.17       26.24      3.65 o 
  -5   4  10       11.67        9.62      2.36 o 
  -4   4  10       27.73       30.98      3.68 o 
  -3   4  10      231.16      217.38      7.70 o 
  -2   4  10       84.20       79.46      4.61 o 
  -1   4  10        7.21        7.04      2.12 o 
   0   4  10       11.10       13.77      2.36 o 
   1   4  10       47.21       43.43      3.62 o 
  -5   5  10        0.97        0.90      1.63 o 
  -4   5  10        1.15        0.16      1.73 o 
  -3   5  10       79.96       74.08      4.71 o 
  -2   5  10       12.43        8.70      2.19 o 
  -1   5  10       30.28       29.60      3.35 o 
  -3   6  10       66.41       70.61      5.15 o 
  -3  -7  11        0.61        1.32      1.21 o 
  -2  -7  11       15.62       12.60      1.98 o 
  -1  -7  11        4.90        7.25      1.70 o 
   0  -7  11        2.76        3.71      2.22 o 
  -6  -6  11       10.05       12.24      1.93 o 
  -5  -6  11        1.39        2.68      1.28 o 
  -4  -6  11        1.79        1.09      1.68 o 
  -3  -6  11        1.15        3.54      1.19 o 
  -2  -6  11        6.57        2.87      1.30 o 
  -1  -6  11       12.73       11.93      3.53 o 
   0  -6  11        3.23        2.33      1.21 o 
   1  -6  11        0.97        1.23      1.31 o 
   2  -6  11        3.02        5.73      1.86 o 
   3  -6  11        2.01        3.63      1.52 o 
  -8  -5  11        0.58        1.06      1.26 o 
  -7  -5  11       11.33       13.70      2.64 o 
  -6  -5  11        0.04        1.75      1.22 o 
  -5  -5  11       11.77       13.75      2.44 o 
  -4  -5  11       15.00       17.69      2.44 o 
  -3  -5  11        2.35        3.08      1.63 o 
  -2  -5  11       62.08       61.95      3.38 o 
  -1  -5  11        2.67        4.58      1.29 o 
   0  -5  11        8.01        7.05      1.55 o 
   1  -5  11        0.81        0.00      1.08 o 
   2  -5  11       13.18       12.27      3.48 o 
   3  -5  11        6.69        7.66      1.83 o 
   4  -5  11        2.79       -0.02      1.29 o 
   5  -5  11        0.59        1.78      1.40 o 
  -9  -4  11        3.42        3.65      1.76 o 
  -8  -4  11        1.04        1.59      1.59 o 
  -7  -4  11        1.89        3.22      1.73 o 
  -6  -4  11       37.29       33.18      3.85 o 
  -5  -4  11        0.87       -0.16      1.32 o 
  -4  -4  11        3.33        2.03      1.09 o 
  -3  -4  11        3.16        4.34      2.59 o 
  -2  -4  11       15.65       15.07      1.81 o 
  -1  -4  11       18.48       18.15      1.96 o 
   0  -4  11        8.15        8.83      1.58 o 
   1  -4  11        6.57        6.79      1.45 o 
   2  -4  11       15.01       16.05      1.89 o 
   3  -4  11        4.35        3.74      1.36 o 
   4  -4  11        4.59        4.38      2.67 o 
   5  -4  11        1.71        1.77      1.74 o 
   6  -4  11        5.58        4.57      2.70 o 
 -10  -3  11       33.02       31.75      4.25 o 
  -9  -3  11       22.01       19.04      3.32 o 
  -8  -3  11        2.46        3.16      1.92 o 
  -7  -3  11       14.93       14.93      2.88 o 
  -6  -3  11        2.60        4.48      1.44 o 
  -5  -3  11       12.19       13.80      1.75 o 
  -4  -3  11       23.92       22.88      2.08 o 
  -3  -3  11        5.33        8.03      1.34 o 
  -2  -3  11       91.32       78.77      3.16 o 
  -1  -3  11        0.31        0.70      0.87 o 
   0  -3  11       29.64       28.06      3.05 o 
   1  -3  11       10.35        8.42      1.39 o 
   2  -3  11       32.78       29.03      3.67 o 
   3  -3  11       19.86       22.94      2.24 o 
   4  -3  11        7.17        7.07      4.18 o 
   5  -3  11        7.66       10.99      2.04 o 
   6  -3  11        0.16        1.54      1.24 o 
   7  -3  11        4.18        6.04      2.49 o 
 -10  -2  11        1.14        2.39      1.99 o 
  -9  -2  11        3.71        3.02      1.89 o 
  -8  -2  11        1.29        0.76      1.24 o 
  -7  -2  11       11.47       10.90      1.83 o 
  -6  -2  11       70.09       75.44      3.81 o 
  -5  -2  11        0.65        0.82      1.00 o 
  -4  -2  11       12.36       12.82      1.61 o 
  -3  -2  11       19.24       18.96      1.86 o 
  -2  -2  11       32.17       30.43      2.26 o 
  -1  -2  11       11.32       11.57      1.86 o 
   0  -2  11       19.71       24.50      4.17 o 
   1  -2  11       21.68       19.51      1.88 o 
   2  -2  11       50.41       40.14      2.66 o 
   3  -2  11        5.58        4.03      1.84 o 
   4  -2  11       16.37       18.48      2.97 o 
   5  -2  11        4.18        5.24      2.12 o 
   6  -2  11       14.51       15.72      2.95 o 
   7  -2  11       17.88       24.82      3.68 o 
 -11  -1  11        0.60        1.03      1.96 o 
 -10  -1  11       54.82       63.19      7.65 o 
  -9  -1  11       42.38       50.59      3.44 o 
  -8  -1  11        0.47        1.77      1.32 o 
  -7  -1  11       46.17       55.15      3.50 o 
  -6  -1  11        0.04        0.10      1.96 o 
  -5  -1  11       18.74       18.51      5.08 o 
  -4  -1  11       45.12       39.48      2.62 o 
  -3  -1  11       48.37       43.32      2.39 o 
  -2  -1  11      191.17      176.15      4.50 o 
  -1  -1  11       20.77       25.21      2.03 o 
   0  -1  11       53.96       46.58      2.47 o 
   1  -1  11       10.19        7.75      1.30 o 
   2  -1  11      105.44       91.55      8.13 o 
   3  -1  11       66.87       71.43      4.48 o 
   4  -1  11       15.95       16.49      2.75 o 
   5  -1  11       12.12        9.32      2.36 o 
   6  -1  11        1.45        0.76      1.86 o 
   7  -1  11        4.08        7.13      2.36 o 
 -11   0  11        5.54        4.35      2.26 o 
 -10   0  11        6.82        6.77      2.43 o 
  -9   0  11       14.32       19.02      2.30 o 
  -8   0  11        0.39        1.55      2.09 o 
  -7   0  11       17.39       20.23      2.12 o 
  -6   0  11      118.81      111.66      5.41 o 
  -5   0  11        9.05        8.06      1.59 o 
  -4   0  11        3.76        4.83      1.12 o 
  -3   0  11       50.57       53.52      2.62 o 
  -2   0  11       28.60       28.30      2.06 o 
  -1   0  11       23.89       23.08      1.85 o 
   0   0  11       63.61       65.07      2.76 o 
   1   0  11       18.09       21.50      2.85 o 
   2   0  11       72.84       60.69      4.45 o 
   3   0  11       16.32       15.96      2.56 o 
   4   0  11        9.22       12.77      2.39 o 
   5   0  11       13.89       14.56      2.69 o 
   6   0  11       17.97       25.68      3.52 o 
   7   0  11       18.75       19.14      3.35 o 
 -11   1  11        0.54        2.75      2.15 o 
 -10   1  11       54.94       50.59      5.08 o 
  -9   1  11       42.51       47.51      5.24 o 
  -8   1  11        0.78        1.41      1.14 o 
  -7   1  11       46.38       45.19      3.01 o 
  -6   1  11        0.07        1.44      1.07 o 
  -5   1  11       18.73       17.39      1.90 o 
  -4   1  11       45.42       42.86      2.44 o 
  -3   1  11       48.60       45.09      2.39 o 
  -2   1  11      191.46      174.91      7.65 o 
  -1   1  11       20.95       22.30      2.85 o 
   0   1  11       53.84       49.17      3.94 o 
   1   1  11       10.19        9.25      1.96 o 
   2   1  11      105.58       84.08      4.54 o 
   3   1  11       66.82       63.70      4.01 o 
   4   1  11       16.07       15.46      2.56 o 
   5   1  11       12.01       15.99      2.75 o 
   6   1  11        1.43        0.30      1.69 o 
 -10   2  11        1.22        0.70      1.99 o 
  -9   2  11        3.76        4.64      2.05 o 
  -8   2  11        1.30        2.36      1.39 o 
  -7   2  11       11.59       12.59      1.90 o 
  -6   2  11       70.18       70.00      3.31 o 
  -5   2  11        0.96        1.73      1.46 o 
  -4   2  11       12.20        8.13      2.29 o 
  -3   2  11       19.16       16.63      2.82 o 
  -2   2  11       32.22       28.50      3.26 o 
  -1   2  11       11.40       10.98      2.02 o 
   0   2  11       19.73       23.69      2.88 o 
   1   2  11       21.81       20.44      2.69 o 
   2   2  11       50.10       43.13      3.71 o 
   3   2  11        5.61        5.21      1.73 o 
   4   2  11       16.38       19.64      2.79 o 
   5   2  11        4.16        4.51      1.92 o 
 -10   3  11       33.20       36.23      4.45 o 
  -9   3  11       21.95       17.15      3.26 o 
  -8   3  11        2.61        0.97      1.40 o 
  -7   3  11       15.00       18.95      5.00 o 
  -6   3  11        2.59        9.25      2.49 o 
  -5   3  11       12.14       12.61      2.75 o 
  -4   3  11       24.13       28.10      3.62 o 
  -3   3  11        5.24        6.81      2.09 o 
  -2   3  11       91.49       82.58      4.91 o 
  -1   3  11        0.45        2.29      1.53 o 
   0   3  11       29.53       27.67      3.16 o 
   1   3  11       10.34        8.89      1.92 o 
   2   3  11       32.83       33.38      3.29 o 
   3   3  11       19.70       21.57      2.82 o 
  -7   4  11        1.90        3.26      2.36 o 
  -6   4  11       37.01       31.95      4.09 o 
  -5   4  11        1.00        0.86      1.89 o 
  -4   4  11        3.11        2.15      1.86 o 
  -3   4  11        3.19        5.24      2.05 o 
  -2   4  11       15.67       14.56      2.79 o 
  -1   4  11       18.34       17.18      2.92 o 
   0   4  11        8.16       10.18      2.33 o 
   1   4  11        6.64        6.66      2.05 o 
  -5   5  11       11.73        4.68      2.33 o 
  -4   5  11       15.02       19.45      3.42 o 
  -3   5  11        2.23        4.64      2.19 o 
  -2   5  11       62.16       63.96      4.91 o 
  -1   5  11        2.77        0.83      1.73 o 
  -4   6  11        1.70        1.40      2.19 o 
  -3   6  11        1.18       -1.76      1.76 o 
  -4  -6  12        0.01        1.37      1.43 o 
  -3  -6  12        1.36        2.15      1.53 o 
  -2  -6  12        0.46        1.43      1.69 o 
  -1  -6  12        0.07        2.82      1.63 o 
   0  -6  12        2.86        4.39      1.58 o 
   1  -6  12        1.39        0.47      1.42 o 
  -7  -5  12        1.22       -0.70      1.37 o 
  -6  -5  12       11.31       14.40      2.69 o 
  -5  -5  12        2.85       -0.20      1.29 o 
  -4  -5  12        2.49       -0.13      1.53 o 
  -3  -5  12        4.90        3.19      1.92 o 
  -2  -5  12        2.10        2.00      1.81 o 
  -1  -5  12        1.01        3.21      2.29 o 
   0  -5  12        2.14        2.61      2.04 o 
   1  -5  12        0.22        1.74      2.10 o 
   2  -5  12        0.52        1.72      1.42 o 
   3  -5  12        0.75        2.05      1.47 o 
  -8  -4  12        3.36        4.15      1.69 o 
  -7  -4  12        8.94       10.22      2.62 o 
  -6  -4  12        6.42        9.09      2.46 o 
  -5  -4  12       13.32       15.36      2.92 o 
  -4  -4  12        0.72        0.61      1.11 o 
  -3  -4  12        0.81        0.80      1.11 o 
  -2  -4  12        3.06        2.14      1.25 o 
  -1  -4  12        0.03       -0.34      1.00 o 
   0  -4  12       15.40       14.15      1.93 o 
   1  -4  12        1.40        1.73      1.27 o 
   2  -4  12        0.65        0.05      1.14 o 
   3  -4  12        0.94        1.04      1.37 o 
   4  -4  12        0.96        3.52      1.92 o 
   5  -4  12        1.53        3.85      2.46 o 
  -9  -3  12       62.99       65.72      5.83 o 
  -8  -3  12        0.26        1.13      1.69 o 
  -7  -3  12        0.57       -0.36      1.53 o 
  -6  -3  12       27.26       30.31      3.34 o 
  -5  -3  12        4.89        5.58      1.44 o 
  -4  -3  12        4.87        4.60      1.31 o 
  -3  -3  12       18.30       18.60      2.06 o 
  -2  -3  12        7.19        7.57      1.46 o 
  -1  -3  12        4.70        4.22      1.24 o 
   0  -3  12        1.14        3.16      1.08 o 
   1  -3  12        2.66        1.47      1.12 o 
   2  -3  12        1.26        2.89      1.19 o 
   3  -3  12        5.12        3.76      1.31 o 
   4  -3  12       10.34        9.33      3.06 o 
   5  -3  12       10.93        8.46      3.37 o 
 -10  -2  12        3.84       11.91      3.16 o 
  -9  -2  12       17.21       14.27      3.16 o 
  -8  -2  12        8.08        8.74      1.93 o 
  -7  -2  12       19.22       20.35      2.41 o 
  -6  -2  12       13.51       14.21      2.03 o 
  -5  -2  12       43.52       42.15      2.88 o 
  -4  -2  12        3.60        3.03      1.09 o 
  -3  -2  12        1.90        0.40      1.81 o 
  -2  -2  12       15.43       14.71      1.77 o 
  -1  -2  12        0.01        0.74      0.96 o 
   0  -2  12       54.28       58.78      2.97 o 
   1  -2  12        1.00        2.07      1.08 o 
   2  -2  12        0.01        0.58      2.31 o 
   3  -2  12        1.90        0.81      1.05 o 
   4  -2  12        0.50       -1.46      1.46 o 
   5  -2  12        8.26        8.56      2.49 o 
   6  -2  12        2.27        4.28      1.99 o 
 -10  -1  12       50.80       64.19      4.11 o 
  -9  -1  12      138.06      135.65      5.06 o 
  -8  -1  12        4.18        4.17      2.05 o 
  -7  -1  12        1.78        1.97      1.22 o 
  -6  -1  12       49.09       57.76      3.45 o 
  -5  -1  12       22.02       22.01      2.36 o 
  -4  -1  12       36.40       35.10      2.80 o 
  -3  -1  12       72.43       77.32      3.10 o 
  -2  -1  12       19.92       17.47      1.79 o 
  -1  -1  12        2.22        2.88      1.19 o 
   0  -1  12        8.91        7.89      1.37 o 
   1  -1  12        0.17        0.93      1.56 o 
   2  -1  12        4.87        9.38      2.26 o 
   3  -1  12        8.14        7.00      2.02 o 
   4  -1  12       12.32       14.30      2.72 o 
   5  -1  12       14.98        9.92      2.49 o 
   6  -1  12        0.81        0.47      1.79 o 
 -10   0  12        0.55        5.40      3.55 o 
  -9   0  12       19.90       24.74      4.58 o 
  -8   0  12        7.88        8.21      1.80 o 
  -7   0  12       48.10       62.82      4.64 o 
  -6   0  12       40.33       43.34      3.03 o 
  -5   0  12       91.46       91.89      3.66 o 
  -4   0  12        7.11        8.61      1.45 o 
  -3   0  12        0.17        2.17      1.01 o 
  -2   0  12       59.11       66.87      3.52 o 
  -1   0  12        2.56        5.73      1.15 o 
   0   0  12       90.88       85.50      4.77 o 
   1   0  12        0.29       -0.80      1.32 o 
   2   0  12        2.42        4.01      1.59 o 
   3   0  12        7.96       13.24      2.49 o 
   4   0  12        1.24       -0.03      1.59 o 
   5   0  12       11.63       16.69      3.16 o 
   6   0  12        0.84       -0.47      1.76 o 
 -10   1  12       50.90       52.92      5.31 o 
  -9   1  12      138.27      144.29      5.14 o 
  -8   1  12        4.31        6.44      1.74 o 
  -7   1  12        1.75        1.40      1.25 o 
  -6   1  12       49.10       56.83      3.34 o 
  -5   1  12       22.24       23.79      2.28 o 
  -4   1  12       36.46       39.23      2.66 o 
  -3   1  12       72.39       70.37      4.41 o 
  -2   1  12       19.86       16.45      2.69 o 
  -1   1  12        2.24        3.19      1.46 o 
   0   1  12        8.93        5.64      1.82 o 
   1   1  12        0.12       -0.39      1.22 o 
   2   1  12        4.97        9.22      2.29 o 
   3   1  12        8.00       11.25      2.36 o 
   4   1  12       12.32       17.32      2.82 o 
   5   1  12       14.96       18.85      3.05 o 
   6   1  12        0.81        4.74      2.26 o 
 -10   2  12        3.86        9.42      2.85 o 
  -9   2  12       17.30       15.94      2.37 o 
  -8   2  12        8.19       10.05      2.00 o 
  -7   2  12       19.28       17.82      2.21 o 
  -6   2  12       13.63       14.78      2.56 o 
  -5   2  12       43.31       37.85      4.38 o 
  -4   2  12        3.57        3.39      1.99 o 
  -3   2  12        1.98        5.28      2.02 o 
  -2   2  12       15.49       13.31      2.52 o 
  -1   2  12        0.06       -1.03      1.03 o 
   0   2  12       54.17       52.25      4.25 o 
   1   2  12        0.90        2.09      1.50 o 
   2   2  12        0.00        1.73      1.50 o 
   3   2  12        1.91        0.83      1.56 o 
   4   2  12        0.50        1.40      1.66 o 
  -9   3  12       63.08       70.47      5.74 o 
  -8   3  12        0.35        0.93      2.43 o 
  -7   3  12        0.55       -0.13      2.09 o 
  -6   3  12       27.21       30.13      4.18 o 
  -5   3  12        4.98        7.40      2.36 o 
  -4   3  12        4.79        6.53      2.29 o 
  -3   3  12       18.12       20.37      3.22 o 
  -2   3  12        7.22        2.95      1.92 o 
  -1   3  12        4.76        4.22      1.89 o 
   0   3  12        1.15        3.32      1.66 o 
   1   3  12        2.56        1.06      1.59 o 
   2   3  12        1.35        2.02      1.69 o 
   3   3  12        4.99        3.08      1.96 o 
  -7   4  12        8.87       12.67      2.98 o 
  -6   4  12        6.41        6.30      2.65 o 
  -5   4  12       13.26        9.62      2.72 o 
  -4   4  12        0.74        3.22      1.96 o 
  -3   4  12        0.82       -1.43      1.63 o 
  -2   4  12        3.07        1.59      1.92 o 
  -1   4  12        0.01        2.46      1.89 o 
   0   4  12       15.39       17.35      3.08 o 
   1   4  12        1.38        3.78      1.99 o 
  -6   5  12       11.27       15.62      3.48 o 
  -5   5  12        2.87        4.71      2.56 o 
  -4   5  12        2.49        1.16      2.22 o 
  -3   5  12        4.84        7.93      2.52 o 
  -2   5  12        2.17       -1.50      1.99 o 
  -1   5  12        1.04       -1.40      2.02 o 
  -4   6  12        0.01        0.93      2.43 o 
  -3   6  12        1.36        1.63      2.26 o 
  -5  -5  13       13.04       14.46      3.11 o 
  -4  -5  13        6.95        8.36      2.43 o 
  -3  -5  13        2.52        5.47      2.29 o 
  -2  -5  13        0.87        4.15      1.36 o 
  -1  -5  13        0.89        1.08      2.80 o 
   0  -5  13        7.59        9.65      1.91 o 
   1  -5  13        0.61        2.65      1.50 o 
  -7  -4  13        2.27        5.47      2.36 o 
  -6  -4  13        4.10        8.96      2.65 o 
  -5  -4  13        0.19        1.82      1.86 o 
  -4  -4  13        0.55        0.12      1.31 o 
  -3  -4  13        6.31       10.30      3.91 o 
  -2  -4  13        0.43        1.88      1.73 o 
  -1  -4  13        2.82        1.63      1.32 o 
   0  -4  13        0.68        2.43      1.27 o 
   1  -4  13        4.11        0.66      1.32 o 
   2  -4  13        1.32        1.76      1.51 o 
   3  -4  13        0.40        4.12      1.68 o 
  -8  -3  13       35.15       40.21      4.74 o 
  -7  -3  13        0.42        1.09      1.66 o 
  -6  -3  13        1.22       -0.03      1.38 o 
  -5  -3  13       26.58       29.71      2.76 o 
  -4  -3  13       22.92       26.70      2.56 o 
  -3  -3  13       10.09       10.99      2.12 o 
  -2  -3  13        5.66        8.25      1.63 o 
  -1  -3  13        4.18        5.82      1.51 o 
   0  -3  13       11.01       11.87      1.85 o 
   1  -3  13        0.02        0.33      1.22 o 
   2  -3  13       27.73       30.84      2.78 o 
   3  -3  13        0.74        1.11      1.40 o 
   4  -3  13        1.18        0.13      1.76 o 
  -9  -2  13       46.17       47.71      5.15 o 
  -8  -2  13       14.32       19.69      4.71 o 
  -7  -2  13        1.91        5.29      1.70 o 
  -6  -2  13        4.94       10.44      3.48 o 
  -5  -2  13        2.77        3.20      1.26 o 
  -4  -2  13        6.16        5.58      2.49 o 
  -3  -2  13        6.70        7.50      2.87 o 
  -2  -2  13        2.44        1.23      1.09 o 
  -1  -2  13        2.77        2.58      1.17 o 
   0  -2  13        0.60        1.79      1.13 o 
   1  -2  13       11.35       10.19      1.65 o 
   2  -2  13        0.92       -0.03      1.53 o 
   3  -2  13        0.16        1.43      1.79 o 
   4  -2  13        2.24        4.01      1.82 o 
   5  -2  13        7.81       10.78      2.72 o 
  -9  -1  13        3.30        3.48      1.77 o 
  -8  -1  13       66.73       76.74      4.26 o 
  -7  -1  13        1.75        1.42      1.32 o 
  -6  -1  13        8.26        9.76      2.23 o 
  -5  -1  13       64.49       59.88      3.53 o 
  -4  -1  13       59.31       59.68      5.64 o 
  -3  -1  13       13.85       12.91      1.76 o 
  -2  -1  13       12.64       12.93      2.93 o 
  -1  -1  13        1.14        1.74      1.13 o 
   0  -1  13       19.09       23.32      3.39 o 
   1  -1  13        0.21       -0.63      1.29 o 
   2  -1  13       43.04       43.43      4.48 o 
   3  -1  13        1.23        2.19      1.79 o 
   4  -1  13        0.48        1.32      1.82 o 
   5  -1  13        0.11       -0.83      1.59 o 
  -9   0  13       78.76       86.03      4.43 o 
  -8   0  13       27.53       37.73      3.30 o 
  -7   0  13        0.01        0.19      1.31 o 
  -6   0  13        5.60        7.01      1.66 o 
  -5   0  13        2.02        1.00      1.22 o 
  -4   0  13       26.97       25.86      2.47 o 
  -3   0  13       16.12       17.89      1.95 o 
  -2   0  13        7.88        9.12      2.36 o 
  -1   0  13        1.17       -0.07      1.37 o 
   0   0  13        0.11        2.69      1.73 o 
   1   0  13        6.34        5.24      2.02 o 
   2   0  13        2.95        5.34      2.02 o 
   3   0  13        0.78        0.93      1.59 o 
   4   0  13        1.42        2.79      1.79 o 
   5   0  13        7.10       12.54      2.85 o 
  -9   1  13        3.26        3.17      2.10 o 
  -8   1  13       66.75       74.72      4.25 o 
  -7   1  13        1.81        3.25      1.56 o 
  -6   1  13        8.24        8.82      1.71 o 
  -5   1  13       64.56       65.34      3.44 o 
  -4   1  13       59.33       53.62      5.28 o 
  -3   1  13       13.76       12.64      2.62 o 
  -2   1  13       12.59       10.02      2.29 o 
  -1   1  13        1.15        0.53      1.50 o 
   0   1  13       19.08       18.71      3.11 o 
   1   1  13        0.16        2.56      1.56 o 
   2   1  13       43.00       47.41      4.51 o 
   3   1  13        1.13        4.71      2.02 o 
   4   1  13        0.48        4.54      1.96 o 
   5   1  13        0.12        0.53      1.86 o 
  -9   2  13       46.05       57.04      4.73 o 
  -8   2  13       14.62       18.91      2.54 o 
  -7   2  13        1.92        6.50      2.82 o 
  -6   2  13        4.84        5.67      2.69 o 
  -5   2  13        2.74        3.48      2.19 o 
  -4   2  13        6.18        4.41      2.36 o 
  -3   2  13        6.83        6.77      2.39 o 
  -2   2  13        2.47        2.56      1.92 o 
  -1   2  13        2.79        3.45      1.92 o 
   0   2  13        0.57        0.96      1.63 o 
   1   2  13       11.29       14.23      2.69 o 
   2   2  13        0.91        2.65      1.79 o 
   3   2  13        0.18        0.03      1.63 o 
   4   2  13        2.23        3.78      2.19 o 
  -7   3  13        0.43       -1.32      1.99 o 
  -6   3  13        1.09        3.58      2.49 o 
  -5   3  13       26.52       27.61      3.98 o 
  -4   3  13       23.05       29.46      4.12 o 
  -3   3  13       10.01        9.09      2.59 o 
  -2   3  13        5.68        6.24      2.43 o 
  -1   3  13        4.19        5.64      2.26 o 
   0   3  13       10.93       11.32      2.59 o 
   1   3  13        0.01       -0.63      1.56 o 
   2   3  13       27.72       27.27      3.58 o 
  -7   4  13        2.28        4.81      2.56 o 
  -6   4  13        4.06        8.56      2.59 o 
  -5   4  13        0.22        3.29      2.49 o 
  -4   4  13        0.54       -0.53      2.05 o 
  -3   4  13        6.34       11.38      2.85 o 
  -2   4  13        0.46        0.96      2.15 o 
  -1   4  13        2.89        3.02      2.26 o 
   0   4  13        0.72        0.67      2.02 o 
  -5   5  13       12.97       11.25      3.08 o 
  -4   5  13        7.09        7.33      2.95 o 
  -3   5  13        2.47        3.29      2.49 o 
  -2   5  13        0.91        1.99      2.09 o 
  -5  -4  14        0.80        0.76      1.96 o 
  -4  -4  14        7.30        9.97      2.10 o 
  -3  -4  14        0.15        3.45      1.69 o 
  -2  -4  14       23.14       25.82      2.74 o 
  -1  -4  14        0.43        0.84      1.51 o 
   0  -4  14        0.06        1.62      1.53 o 
  -6  -3  14        2.94        3.38      2.36 o 
  -5  -3  14        8.29        7.24      1.83 o 
  -4  -3  14        6.20        6.64      1.69 o 
  -3  -3  14        5.42        5.48      1.64 o 
  -2  -3  14       12.26       14.56      2.14 o 
  -1  -3  14        9.84       11.46      1.98 o 
   0  -3  14        0.15        1.43      1.39 o 
   1  -3  14        4.53        5.74      1.70 o 
   2  -3  14        3.77        5.62      1.77 o 
  -7  -2  14        4.84        8.79      2.17 o 
  -6  -2  14        1.95        2.41      1.62 o 
  -5  -2  14        0.75        0.70      1.37 o 
  -4  -2  14       22.09       24.96      2.59 o 
  -3  -2  14        2.01        3.94      1.45 o 
  -2  -2  14       75.17       84.17      3.88 o 
  -1  -2  14        0.00       -0.04      1.23 o 
   0  -2  14        0.06        0.22      1.19 o 
   1  -2  14        0.46        1.46      2.19 o 
   2  -2  14       23.19       31.95      4.05 o 
   3  -2  14        2.55        3.42      1.99 o 
  -8  -1  14        0.42        0.72      1.59 o 
  -7  -1  14       27.46       35.02      3.32 o 
  -6  -1  14        0.72        3.22      1.63 o 
  -5  -1  14       13.59       14.89      4.23 o 
  -4  -1  14       10.18        8.85      1.75 o 
  -3  -1  14        2.02        2.89      1.33 o 
  -2  -1  14       24.21       26.92      2.56 o 
  -1  -1  14       27.22       32.61      4.18 o 
   0  -1  14        1.15        0.93      1.63 o 
   1  -1  14        8.20        3.98      1.89 o 
   2  -1  14        1.42       -1.09      1.79 o 
   3  -1  14        0.97        0.00      1.66 o 
  -8   0  14       45.85       46.96      3.72 o 
  -7   0  14        6.13       12.14      4.40 o 
  -6   0  14        7.81       10.05      1.94 o 
  -5   0  14        0.76        1.45      1.49 o 
  -4   0  14       43.35       54.34      5.41 o 
  -3   0  14        4.48        5.80      2.52 o 
  -2   0  14       94.19       97.84      5.70 o 
  -1   0  14        1.41        5.67      2.15 o 
   0   0  14        0.62        0.83      1.79 o 
   1   0  14        1.86        2.75      1.76 o 
   2   0  14       27.45       33.57      4.12 o 
   3   0  14        1.55        2.05      1.86 o 
   4   0  14        0.23        0.50      1.82 o 
  -8   1  14        0.45        0.26      1.76 o 
  -7   1  14       27.50       35.89      3.17 o 
  -6   1  14        0.61        0.16      2.62 o 
  -5   1  14       13.56       14.84      3.62 o 
  -4   1  14        9.99        8.29      2.72 o 
  -3   1  14        2.05        3.58      2.05 o 
  -2   1  14       24.22       15.39      3.05 o 
  -1   1  14       27.16       33.41      4.01 o 
   0   1  14        1.11        3.08      1.82 o 
   1   1  14        8.14       10.62      2.62 o 
   2   1  14        1.38        4.84      2.12 o 
   3   1  14        0.97        0.83      1.86 o 
  -7   2  14        4.79       14.04      3.58 o 
  -6   2  14        1.96        0.57      2.39 o 
  -5   2  14        0.81        0.53      1.89 o 
  -4   2  14       22.05       17.05      3.45 o 
  -3   2  14        1.98        3.26      2.02 o 
  -2   2  14       75.07       90.38      6.21 o 
  -1   2  14        0.01       -0.47      1.50 o 
   0   2  14        0.07       -0.73      1.53 o 
   1   2  14        0.46       -0.76      1.69 o 
   2   2  14       23.12       25.88      3.58 o 
   3   2  14        2.60        6.14      2.56 o 
  -6   3  14        2.81        4.51      2.39 o 
  -5   3  14        8.31        8.83      2.69 o 
  -4   3  14        6.03        6.53      2.69 o 
  -3   3  14        5.49        4.77      2.49 o 
  -2   3  14       12.27        9.42      2.88 o 
  -1   3  14        9.79       11.38      2.95 o 
   0   3  14        0.13        0.43      1.79 o 
   1   3  14        4.53        1.69      1.99 o 
   2   3  14        3.74        4.74      2.33 o 
  -5   4  14        0.83        4.81      2.62 o 
  -4   4  14        7.27        9.12      2.88 o 
  -3   4  14        0.21       -0.03      2.29 o 
  -2   4  14       23.11       23.89      3.94 o 
  -1   4  14        0.48       -1.46      2.29 o 
   0   4  14        0.06        1.16      2.29 o 
  -3  -3  15       12.09       11.45      3.19 o 
  -2  -3  15       12.82       13.29      2.29 o 
  -5  -2  15        5.79        6.94      1.99 o 
  -4  -2  15        5.06        6.19      1.92 o 
  -3  -2  15       30.50       33.61      2.99 o 
  -2  -2  15        2.24        5.36      1.71 o 
  -1  -2  15       17.01       21.76      3.68 o 
   0  -2  15        0.46        0.99      2.29 o 
  -6  -1  15       43.87       52.65      3.83 o 
  -5  -1  15        1.85        5.26      1.71 o 
  -4  -1  15        0.49        0.87      1.53 o 
  -3  -1  15       28.82       32.12      4.58 o 
  -2  -1  15       25.45       29.27      4.22 o 
  -1  -1  15       29.60       30.95      4.22 o 
   0  -1  15        2.71        3.98      1.86 o 
   1  -1  15        7.00        7.56      2.49 o 
  -6   0  15        3.03        7.33      3.35 o 
  -5   0  15        8.77        5.44      3.11 o 
  -4   0  15        5.61        6.60      2.92 o 
  -3   0  15       30.84       33.88      4.41 o 
  -2   0  15        4.54        5.74      2.43 o 
  -1   0  15       18.96       32.02      4.12 o 
   0   0  15        0.16        2.39      1.96 o 
   1   0  15       11.57       14.73      3.05 o 
  -6   1  15       43.78       49.01      5.88 o 
  -5   1  15        1.78        6.21      2.85 o 
  -4   1  15        0.48        0.83      2.05 o 
  -3   1  15       28.81       33.21      4.38 o 
  -2   1  15       25.47       25.44      3.65 o 
  -1   1  15       29.52       27.51      3.91 o 
   0   1  15        2.70        5.54      2.22 o 
   1   1  15        6.97        8.26      2.43 o 
  -5   2  15        5.67        3.02      2.56 o 
  -4   2  15        5.15        6.04      2.65 o 
  -3   2  15       30.47       31.71      4.45 o 
  -2   2  15        2.25        3.65      2.15 o 
  -1   2  15       17.00       21.83      3.45 o 
   0   2  15        0.44        1.92      1.96 o 
  -3   3  15       12.09       16.79      3.58 o 
  -2   3  15       12.86       14.84      3.29 o 
                                                 
