# Supplementary material for: 2-Cyano-3-(2,3,6,7-tetra­hydro-1H,5H-benzo[ij]quinolizin-9-yl)prop-2-enoic acid dimethyl sulfoxide monosolvate
Source: Acta Crystallogr Sect E Struct Rep Online. 2012 Oct 24;68(Pt 11):o3204–5. doi: 10.1107/S1600536812043383 (PMC3515293; doi:10.1107/S1600536812043383)
Supplement: Supplementary file 3 [file e-68-o3204-Isup3.cml]

<?xml version="1.0" encoding="UTF-8" ?>
<!DOCTYPE CDXML SYSTEM "http://www.cambridgesoft.com/xml/cdxml.dtd" >
<CDXML
 CreationProgram="ChemDraw 12.0.2.1076"
 Name="Untitled Document-1"
 BoundingBox="236.11 159.55 317.74 279.72"
 WindowPosition="0 0"
 WindowSize="0 1073741824"
 WindowIsZoomed="yes"
 FractionalWidths="yes"
 InterpretChemically="no"
 ShowAtomQuery="yes"
 ShowAtomStereo="no"
 ShowAtomEnhancedStereo="yes"
 ShowAtomNumber="no"
 ShowBondQuery="yes"
 ShowBondRxn="yes"
 ShowBondStereo="no"
 ShowTerminalCarbonLabels="no"
 ShowNonTerminalCarbonLabels="no"
 HideImplicitHydrogens="no"
 LabelFont="61"
 LabelSize="14"
 LabelFace="96"
 CaptionFont="61"
 CaptionSize="14"
 HashSpacing="1.55"
 MarginWidth="1.2"
 LineWidth="1.44"
 BoldWidth="2.35"
 BondLength="17.55"
 BondSpacing="12"
 BondSpacingAbs="0"
 ChainAngle="120"
 LabelJustification="Left"
 CaptionJustification="Left"
 AminoAcidTermini="HOH"
 ShowSequenceTermini="yes"
 ShowSequenceBonds="yes"
 CaptionLineHeight="variable"
 PrintMargins="36 36 36 36"
 MacPrintInfo="000300000258025800000000190012C0FF9CFF6A196413560367052803FC000200000258025800000000190012C0000100000064000000010001010100000001270F000100010000000000000000000000000002001901900000000000600000000000000000000100000000000000000000000000000000"
 color="0"
 bgcolor="1"
><colortable>
<color r="1" g="1" b="1"/>
<color r="0" g="0" b="0"/>
<color r="1" g="0" b="0"/>
<color r="1" g="1" b="0"/>
<color r="0" g="1" b="0"/>
<color r="0" g="1" b="1"/>
<color r="0" g="0" b="1"/>
<color r="1" g="0" b="1"/>
</colortable><fonttable>
<font id="61" charset="iso-8859-1" name="Tahoma"/>
</fonttable><page
 id="2563"
 BoundingBox="0 0 540 720"
 HeaderPosition="36"
 FooterPosition="36"
 PrintTrimMarks="yes"
 HeightPages="1"
 WidthPages="1"
><fragment
 id="2517"
 BoundingBox="236.11 159.55 317.74 279.72"
><n
 id="2518"
 p="267.34 186.81"
 Z="46"
 color="0"
/><n
 id="2519"
 p="252.2 195.68"
 Z="47"
 color="0"
/><n
 id="2520"
 p="252.31 213.18"
 Z="48"
 color="0"
 AS="N"
/><n
 id="2521"
 p="267.5 221.78"
 Z="49"
 color="0"
/><n
 id="2522"
 p="282.63 212.9"
 Z="50"
 color="0"
 AS="N"
/><n
 id="2523"
 p="282.5 195.48"
 Z="51"
 color="0"
/><n
 id="2524"
 p="267.63 239.31"
 Z="58"
 color="0"
/><n
 id="2525"
 p="252.5 248.18"
 Z="60"
 color="0"
 Element="1"
 NumHydrogens="0"
 NeedsClean="yes"
 AS="N"
 LabelDisplay="Left"
><t
 p="247.79 253.28"
 BoundingBox="247.79 243.08 257.24 253.28"
 color="0"
><s font="61" size="14" color="0" face="96">H</s></t></n><n
 id="2526"
 p="282.87 248"
 Z="62"
 color="0"
/><n
 id="2527"
 p="298 239.12"
 Z="64"
 color="0"
 AS="N"
/><n
 id="2528"
 p="282.87 265.54"
 Z="66"
 color="0"
/><n
 id="2529"
 p="313.14 230.25"
 Z="68"
 color="0"
 Element="7"
 NumHydrogens="0"
 NeedsClean="yes"
 AS="N"
 LabelDisplay="Left"
><t
 p="308.44 235.35"
 BoundingBox="308.44 225.15 317.74 235.35"
 color="0"
><s font="61" size="14" color="0" face="96">N</s></t></n><n
 id="2530"
 p="267.24 169.25"
 Z="70"
 color="0"
 Element="7"
 NumHydrogens="0"
 NeedsClean="yes"
 LabelDisplay="Left"
><t
 p="262.54 174.35"
 BoundingBox="262.54 164.15 271.84 174.35"
 color="0"
><s font="61" size="14" color="0" face="96">N</s></t></n><n
 id="2531"
 p="251.97 160.59"
 Z="72"
 color="0"
 AS="N"
/><n
 id="2532"
 p="236.83 169.46"
 Z="74"
 color="0"
 AS="N"
/><n
 id="2533"
 p="236.97 187"
 Z="76"
 color="0"
 AS="N"
/><n
 id="2534"
 p="282.38 160.38"
 Z="79"
 color="0"
 AS="N"
/><n
 id="2535"
 p="297.61 169.07"
 Z="81"
 color="0"
 AS="N"
/><n
 id="2536"
 p="297.75 186.6"
 Z="83"
 color="0"
 AS="N"
/><n
 id="2537"
 p="267.67 274.32"
 Z="86"
 Element="8"
 NumHydrogens="0"
 NeedsClean="yes"
 AS="N"
 LabelDisplay="Left"
><t
 p="262.75 279.52"
 BoundingBox="262.75 269.12 272.65 279.72"
><s font="61" size="14" face="96">O</s></t></n><n
 id="2538"
 p="298.06 274.32"
 Z="88"
 Element="8"
 NumHydrogens="1"
 NeedsClean="yes"
 AS="N"
 LabelDisplay="Left"
><t
 p="293.14 279.52"
 BoundingBox="293.14 269.12 312.49 279.72"
><s font="61" size="14" face="96">OH</s></t></n><b
 id="2539"
 Z="52"
 color="0"
 B="2518"
 E="2519"
 Order="2"
 DoublePosition="Right"
 BondCircularOrdering="2544 2551 2555 2540"
/><b
 id="2540"
 Z="53"
 color="0"
 B="2519"
 E="2520"
 BS="N"
/><b
 id="2541"
 Z="54"
 color="0"
 B="2520"
 E="2521"
 Order="2"
 DoublePosition="Right"
 BondCircularOrdering="2540 0 2545 2542"
/><b
 id="2542"
 Z="55"
 color="0"
 B="2521"
 E="2522"
 BS="N"
/><b
 id="2543"
 Z="56"
 color="0"
 B="2522"
 E="2523"
 Order="2"
 DoublePosition="Right"
 BondCircularOrdering="2542 0 2559 2544"
/><b
 id="2544"
 Z="57"
 color="0"
 B="2518"
 E="2523"
 BS="N"
/><b
 id="2545"
 Z="59"
 color="0"
 B="2521"
 E="2524"
 BS="N"
/><b
 id="2546"
 Z="61"
 color="0"
 B="2524"
 E="2525"
 BS="N"
/><b
 id="2547"
 Z="63"
 color="0"
 B="2524"
 E="2526"
 Order="2"
 BondCircularOrdering="2545 2546 2549 2548"
/><b
 id="2548"
 Z="65"
 color="0"
 B="2526"
 E="2527"
 BS="N"
/><b
 id="2549"
 Z="67"
 color="0"
 B="2526"
 E="2528"
 BS="N"
/><b
 id="2550"
 Z="69"
 color="0"
 B="2527"
 E="2529"
 Order="3"
 BS="N"
/><b
 id="2551"
 Z="71"
 color="0"
 B="2518"
 E="2530"
 BS="N"
/><b
 id="2552"
 Z="73"
 color="0"
 B="2530"
 E="2531"
 BS="N"
/><b
 id="2553"
 Z="75"
 color="0"
 B="2531"
 E="2532"
 BS="N"
/><b
 id="2554"
 Z="77"
 color="0"
 B="2532"
 E="2533"
 BS="N"
/><b
 id="2555"
 Z="78"
 color="0"
 B="2519"
 E="2533"
 BS="N"
/><b
 id="2556"
 Z="80"
 color="0"
 B="2530"
 E="2534"
 BS="N"
/><b
 id="2557"
 Z="82"
 color="0"
 B="2534"
 E="2535"
 BS="N"
/><b
 id="2558"
 Z="84"
 color="0"
 B="2535"
 E="2536"
 BS="N"
/><b
 id="2559"
 Z="85"
 color="0"
 B="2523"
 E="2536"
 BS="N"
/><b
 id="2560"
 Z="87"
 B="2528"
 E="2537"
 Order="2"
/><b
 id="2561"
 Z="89"
 B="2528"
 E="2538"
 BS="N"
/></fragment></page></CDXML>
